# Supplementary material for: Frequency‐dependent deficits in head steadiness in patients with nonspecific neck pain
Source: Physiol Rep. 2019 Mar 4;7(5):e14013. doi: 10.14814/phy2.14013 (PMC6399194; doi:10.14814/phy2.14013)
Supplement: Supplementary file 1 — Table S1. Data corresponding to the statistics and to the right axis in Figure 3 for gain according to the decimal logarithm on a linear scale. [file PHY2-7-e14013-s001.xlsx]

## Sheet: c_S1T1
S1T1 - Kontroll		Frekvens [Hz]	0.185	0.245	0.355	0.505	0.715	1.055	1.475	2.095	2.945	4.115		0.185	0.245	0.355	0.505	0.715	1.055	1.475	2.095	2.945	4.115
	Deltager [#]		Amplitude											Fase
	311		0.184999	0.186463	0.199277	0.232577	0.364421	0.712665	0.908794	0.597022	0.97018	1.04053		15.4364	17.5141	26.1385	42.4096	52.8101	39.0058	-2.09744	-43.3794	-24.1439	-81.0694
	312		0.0599341	0.0834923	0.101268	0.214054	0.313899	0.712	0.9026	0.823363	0.819433	1.28355		19.2112	51.1668	79.6617	70.6288	65.3642	48.5703	25.8956	-4.02031	-14.8527	-57.479
	313		0.202212	0.192733	0.234178	0.407274	0.758441	1.36541	1.59284	1.6432	1.62465	1.58238		29.9166	54.2679	66.0224	80.8916	65.4384	42.7679	9.96289	-22.7538	-50.6908	-97.4843
	314		0.105801	0.115381	0.200639	0.319794	0.563934	1.44038	1.43923	1.61588	0.614023	0.911607		67.8938	102.696	103.737	88.1497	78.9133	47.594	5.25083	-33.1899	-70.665	-64.6243
	315		0.145302	0.123442	0.156391	0.280955	0.412216	0.825398	1.43682	1.39988	1.59135	1.92352		20.3421	39.5597	55.5811	65.9455	73.5706	66.1945	28.334	-7.65427	-37.2321	-106.05
	316		0.117228	0.0922154	0.101786	0.184975	0.285152	0.528473	0.756709	0.787141	1.00784	2.38203		21.3486	25.0847	47.3292	74.9454	82.4344	67.5734	36.5653	13.3756	9.04002	5.11838
	317		0.154067	0.118489	0.136794	0.275211	0.44124	0.680759	0.939215	1.1975	0.747995	1.57732		23.5719	46.3262	47.1803	56.4472	60.4059	38.3988	17.7159	-29.455	-34.6328	-77.3384
	319		0.167491	0.0930926	0.0448501	0.155215	0.294141	0.628411	0.73915	0.640979	0.351707	1.0023		-11.7737	-6.04852	27.8614	55.602	78.2546	44.9402	14.7263	-19.9318	10.1717	-30.1005
	320		0.243456	0.252277	0.3325	0.56885	0.80691	1.18437	1.38296	1.82498	4.39602	1.87993		30.6312	44.4373	62.6867	53.3611	57.0298	27.1458	11.8611	-8.68939	-68.5207	-148.459
	321		0.190133	0.178178	0.193884	0.250797	0.393874	0.652372	0.783077	0.465257	0.895945	0.125024		8.33095	21.6511	30.1421	45.0146	61.5973	46.4464	5.62753	-4.12537	-39.5452	-20.4447
	323		0.163219	0.163178	0.206594	0.299373	0.441864	0.632736	0.962808	0.905056	1.52947	2.08037		24.7	34.7135	51.9121	54.9146	58.7847	49.0027	16.9735	2.79768	-12.9198	-74.0368
	324		0.0855383	0.0696341	0.12319	0.21782	0.337636	0.884084	1.1226	1.22772	2.78136	1.7871		34.2124	65.1035	65.7075	72.6323	84.9608	75.3014	30.1397	3.71815	-16.4826	-175.422
	325		0.182874	0.182521	0.205962	0.325857	0.566169	0.681507	1.29994	1.22346	1.26345	1.38748		20.6349	29.3624	51.9362	49.8172	53.9392	37.7657	20.249	-25.5693	-42.891	-85.0622
	326		0.190314	0.14805	0.11623	0.174351	0.393379	0.762228	1.03902	1.04973	1.98914	2.25307		16.5592	21.6926	56.5836	75.4789	66.5027	55.3725	24.1209	7.1458	-10.6306	-85.1638
	327		0.236534	0.238918	0.341427	0.578934	0.84995	1.50467	1.67321	1.06047	0.968747	1.33031		31.8875	39.5823	54.6394	75.0033	47.051	23.0654	-13.1227	-50.7584	-60.927	-76.8601
	328		0.121824	0.0705107	0.0542655	0.0991112	0.136868	0.455052	0.577672	0.71734	0.962942	1.70841		-9.54585	12.5122	19.6744	64.8277	78.4172	83.3622	36.0622	28.663	5.33138	-24.4967
	331		0.260383	0.30095	0.377743	0.499519	0.993052	1.89663	2.29251	1.73155	2.53444	0.477153		27.722	40.0214	46.9093	57.153	57.3854	25.7139	-16.9759	-49.6258	-94.9568	-172.865

## Sheet: c_S1T2
S1T2 - Kontroll		Frekvens [Hz]	0.185	0.245	0.355	0.505	0.715	1.055	1.475	2.095	2.945	4.115		0.185	0.245	0.355	0.505	0.715	1.055	1.475	2.095	2.945	4.115
	Deltager [#]		Amplitude											Fase
	311		0.483836	0.516104	0.428767	0.511041	0.821779	1.10105	1.50912	1.65742	0.900993	2.03713		-3.75567	2.7122	18.5127	26.7259	24.4761	15.2849	-2.5472	-43.0966	-57.3306	-89.9598
	312		0.105062	0.0839573	0.237355	0.266384	0.575474	0.68561	0.740104	0.717509	1.01755	1.01308		177.442	147.123	130.175	100.362	70.945	45.6246	19.0009	3.26004	-15.9133	-72.2748
	313		0.371441	0.389967	0.584493	0.748933	1.05338	1.23286	1.55881	1.65438	1.59097	2.98645		17.1966	60.5054	43.5139	45.0356	33.0807	18.8104	-6.1003	-33.3874	-51.4885	-115.318
	314		0.448115	0.578014	0.595764	0.724732	0.889875	0.859431	1.05038	1.09592	0.963353	0.883282		22.4593	27.7794	29.1882	21.196	15.8507	7.98397	-9.87124	-29.4133	-53.5705	-50.0881
	315		0.306045	0.443849	0.506881	0.577505	0.647568	0.888241	1.11511	1.18491	1.63593	1.79571		12.902	18.7016	33.9817	37.7165	29.8399	17.6926	1.40938	-16.5344	-34.1654	-98.362
	316		0.228792	0.229129	0.262823	0.460788	0.623703	0.867554	1.05866	1.14434	1.42267	1.32616		6.60071	0.925096	53.0371	50.7659	37.6067	24.426	7.42661	-8.9138	-57.9795	-84.1946
	317		0.154067	0.118489	0.136794	0.275211	0.44124	0.680759	0.939215	1.1975	0.747995	1.57732		23.5719	46.3262	47.1803	56.4472	60.4059	38.3988	17.7159	-29.455	-34.6328	-77.3384
	319		0.525589	0.267705	0.33797	0.712911	0.93327	1.11066	1.24492	1.35708	0.599878	0.868539		-0.785426	-5.11109	9.34071	36.9925	18.3138	9.13671	-6.41308	-40.7994	-59.0259	-51.9222
	320		0.436592	0.316089	0.522982	0.991624	1.09301	1.28924	1.35429	1.58112	1.63523	2.02486		18.2221	21.0449	58.4363	30.1241	14.6835	3.18541	-18.0952	-43.9459	-74.6729	-143.816
	321		0.667844	0.572271	0.55523	0.727814	0.907794	1.39919	1.63503	0.990162	1.78122	0.337101		-2.17483	2.09068	13.8303	15.6859	18.0319	11.7158	-21.8767	-42.7457	-51.9319	-112.896
	323		0.613405	0.67759	0.646308	0.774441	0.831928	0.921406	1.23693	1.25595	1.59361	2.51558		4.4759	7.43878	9.75216	11.4938	11.5794	7.86254	3.0633	-15.5451	-27.1737	-63.608
	324		0.15793	0.40902	0.512085	0.656114	0.791194	1.11334	1.48526	1.56552	2.09141	1.55248		65.8383	56.2527	59.84	52.0733	40.8798	28.1963	2.52327	-22.8506	-64.4335	-166.584
	325		0.492114	0.500546	0.565446	0.761805	0.902868	1.02669	1.17651	1.23318	1.41569	2.22849		2.12492	9.57796	17.1697	21.0478	19.6705	3.87521	-5.48994	-22.2918	-42.3478	-73.8799
	326		0.55369	0.609863	0.656003	0.711094	0.988451	1.07163	1.21171	1.68527	1.96325	1.86072		26.1303	1.96772	28.8207	16.6665	9.97822	2.25133	-7.33314	-18.2109	-49.5051	-99.3078
	327		0.74812	0.764553	0.771417	0.885914	0.929635	1.1868	1.55598	1.20808	1.01236	1.91187		-1.07085	1.65352	5.87524	6.37308	9.97321	4.38077	-15.3002	-41.7555	-35.9128	-77.5736
	328		0.674703	0.636305	0.667118	0.906601	1.17191	1.26387	1.86595	0.795468	1.399	1.25369		-58.5509	-118.488	-179.67	-247.904	-293.226	-337.381	-369.968	-391.651	-393.506	-441.62
	331		0.462384	0.439403	0.675247	0.789276	0.901274	1.38914	1.53598	1.58133	2.6029	0.706048		-3.51259	22.6098	24.8076	32.1549	28.6667	1.40015	-21.0885	-42.2657	-88.1326	-133.396

## Sheet: c_S1T3
S1T3 - Kontroll		Frekvens [Hz]	0.185	0.245	0.355	0.505	0.715	1.055	1.475	2.095	2.945	4.115		0.185	0.245	0.355	0.505	0.715	1.055	1.475	2.095	2.945	4.115
	Deltager [#]		Amplitude											Fase
	311		0.734409	0.705905	0.677896	0.790926	0.771282	1.30849	1.98844	1.84401	0.676521	1.87045		0.797023	-3.2457	-2.54416	9.33243	14.4834	16.9325	-12.365	-55.7582	-70.1838	-87.6051
	312		0.0922594	0.127243	0.201114	0.366824	0.377623	0.536407	0.758683	0.666855	1.10904	1.03231		-115.191	43.8452	39.6824	40.1973	44.376	27.4141	15.5126	-12.5174	-23.403	-78.0158
	313		0.57142	0.592022	0.614205	0.675962	1.02788	1.25202	1.89255	2.47628	1.93831	2.49019		-3.0471	8.12574	10.9461	25.4981	30.6539	21.8312	2.20186	-29.2228	-92.3975	-107.824
	314		0.816662	0.817804	0.943374	0.960178	1.01653	1.26623	1.48978	1.59961	1.42449	0.483301		-0.91557	-1.37083	3.92334	-3.92453	2.74795	-2.99698	-21.1226	-45.9916	-92.4632	-105.416
	315		0.582167	0.529156	0.643352	0.687231	0.759968	0.893008	1.08807	0.992979	1.45011	2.28497		0.723847	0.81422	8.71524	8.97678	6.02459	9.36863	-10.7771	-20.8248	-30.3255	-89.8616
	316		0.513682	0.554771	0.545435	0.626239	0.845442	1.24383	1.4106	1.46465	1.8158	1.003		5.24336	12.7143	25.243	18.7445	24.0275	7.9125	-13.9346	-36.7912	-98.7085	-133.29
	317		0.357304	0.585364	0.747455	0.988373	1.12224	1.28841	1.66425	1.60907	1.25761	0.747176		11.785	38.7126	48.8311	28.494	8.0524	3.23542	-18.0549	-41.1098	-80.8612	-119.67
	319		0.283271	0.435038	0.505755	0.826168	0.767675	0.963526	1.23962	1.34894	0.513857	1.15568		-31.04	29.6976	26.4748	27.9853	13.0942	6.25425	1.99451	-48.9708	-47.0443	-51.7776
	320		0.932067	0.931438	1.03338	1.06455	1.04468	1.38315	1.74221	1.80804	1.36275	0.973346		-4.70765	0.85964	-1.40467	-1.37795	1.70708	-12.6187	-28.4351	-65.9223	-107.849	-144.673
	321		0.790935	0.747198	0.82413	0.925738	1.2259	2.03647	2.31022	0.586207	1.57244	0.60754		-0.20971	4.46813	13.6071	15.4798	18.2492	1.48527	-43.4861	-63.3002	-68.7227	-99.983
	323		0.753081	0.756941	0.805927	0.79712	0.800897	0.950034	1.26066	1.34759	1.65284	2.46017		3.13617	5.38033	6.26876	3.01633	5.84527	7.77549	0.678498	-18.207	-36.9705	-70.7654
	324		0.230191	0.257721	0.347277	0.318728	0.537537	0.809426	1.1801	1.21865	1.87755	1.47124		15.2754	31.0702	37.9302	41.8188	59.363	37.4545	10.006	-14.3142	-45.1802	-154.849
	325		0.507317	0.600367	0.668469	0.691493	0.844796	1.05229	1.21748	1.26905	1.59836	2.88685		2.91881	4.80065	16.0108	15.85	12.9559	9.25222	-7.12075	-21.1349	-30.6107	-92.4257
	326		0.627007	0.660579	0.677382	0.71871	0.8793	1.10416	1.47549	2.59337	3.05937	1.71873		11.0853	0.44215	15.6328	17.0842	10.1807	25.168	1.54287	-16.7042	-77.5119	-136.4
	327		0.675221	0.673882	0.690904	0.824619	0.977677	1.34846	1.87806	1.53647	0.931521	1.96433		0.930266	3.58659	12.4163	16.7572	18.2059	10.7407	-15.0596	-52.751	-46.0499	-101.277
	328		0.401496	0.286398	0.253302	0.433503	0.700513	1.03372	1.34242	0.939328	1.59963	1.1711		-15.456	-25.5539	16.7895	44.2444	37.0724	19.7407	-5.30319	-21.1404	-42.6706	-94.781
	331		0.948797	1.01061	1.0586	0.959062	1.26509	2.04739	2.50893	2.25173	3.06508	0.558879		4.99292	4.43191	0.734718	2.77298	13.5808	-8.59206	-40.7096	-77.9954	-135.967	-209.636

## Sheet: S1T1
S1T1		Frekvens [Hz]	0.185	0.245	0.355	0.505	0.715	1.055	1.475	2.095	2.945	4.115		0.185	0.245	0.355	0.505	0.715	1.055	1.475	2.095	2.945	4.115
	Deltager [#]		Amplitude											Fase
	189		0.259711	0.310741	0.368764	0.462871	0.625108	0.849881	1.2059	0.986981	0.85537	1.38087		40.0026	45.7396	46.3607	40.6237	49.6532	34.5297	7.22254	-14.0246	-14.1094	-21.4375
	190	190	0.173586	0.208301	0.217084	0.370435	0.524481	0.960015	1.17599	1.46675	2.03279	3.84399		17.9911	44.6996	53.1446	64.836	65.2269	57.0221	24.8595	16.5506	1.97301	-47.7293
	192	192	0.188616	0.185985	0.189654	0.345129	0.718257	1.38199	1.24123	0.701688	0.310028	1.51814		12.686	26.2633	44.4437	59.6135	61.1179	19.0478	-27.6252	-63.7436	-42.2967	-97.1078
	193	193	0.160896	0.158661	0.181901	0.278519	0.393168	0.552017	0.941086	1.0845	1.23281	1.30747		18.3118	42.8953	38.2363	68.9663	70.8275	60.6541	31.9066	14.1407	-24.8804	-39.8443
	194	194	0.28967	0.297705	0.333047	0.408107	0.707534	1.25425	1.4242	1.33242	2.02816	0.715311		22.2099	33.2047	41.6591	53.8442	56.37	36.0531	-2.68395	-24.056	-58.9616	-149.01
	195	195	0.207656	0.180847	0.27056	0.393892	0.54934	1.19849	1.58333	1.97375	1.44832	1.77064		22.7155	39.4935	49.7258	66.0848	66.7861	51.227	27.8177	-18.1653	-50.1998	-85.877
	196	196	0.21564	0.210387	0.312468	0.419196	0.674008	1.35804	1.73097	1.24842	1.57847	1.22494		25.2614	43.7114	57.3046	60.8758	56.1341	42.5433	-7.50221	-29.3632	-63.5203	-104.54
	198		0.317663	0.357805	0.429232	0.492042	0.869573	1.25143	1.21226	0.844139	0.762015	0.455824		16.0342	29.0504	35.222	35.0438	28.7942	13.0641	-26.3914	-50.5235	-67.8491	-124.158
	199	199	0.181233	0.221566	0.279716	0.42595	0.764698	1.0106	1.41955	1.51269	1.10843	1.33042		34.3767	55.7568	58.8911	61.6473	54.9741	31.175	18.3068	-30.5658	-45.491	-79.0251
	200	200	0.205955	0.19593	0.2078	0.266026	0.642244	1.1222	1.03041	1.79563	1.66992	1.84142		16.4128	24.9377	46.0093	68.7482	72.8384	30.1141	21.0886	-0.269966	-57.5865	-100.768
	201	202	0.167573	0.190975	0.280959	0.402074	0.584818	0.824242	0.992321	1.24369	1.24092	1.15979		35.1522	49.6738	56.1774	56.3878	47.5009	32.9737	14.7837	-1.14452	-38.9388	-56.3837
	202	203	0.232902	0.24759	0.285213	0.379166	0.39679	0.714119	1.08789	0.826152	1.22269	2.39354		21.1489	39.1145	42.0777	44.2912	47.8043	46.863	11.1711	2.20715	-6.34511	-42.2198
	203	204	0.0986372	0.0890246	0.117846	0.167111	0.234431	0.34775	0.553788	0.498576	0.995344	0.85552		22.0398	21.8087	38.936	45.7444	52.5836	49.3108	33.7502	6.10625	-0.361291	-62.9967
	204	205	0.202076	0.168752	0.166052	0.247843	0.386354	0.769956	1.05093	1.27348	1.41505	1.58245		4.33861	20.1955	35.3171	61.5769	72.6768	65.3224	25.6442	0.806246	-22.7704	-52.1735
	205	206	0.257381	0.301789	0.432268	0.527543	0.662645	0.991639	1.13264	1.00164	0.977066	1.60269		26.086	43.6316	46.2292	36.8519	41.7794	23.7654	4.76695	-13.4284	-12.686	-28.4623
	206	209	0.112547	0.156865	0.286538	0.46536	0.592535	1.22854	1.24634	1.87408	1.14199	1.1635		21.2734	73.6341	74.211	57.8385	65.5021	32.8791	6.05336	-10.3329	-98.0673	-113.194
	209	210	0.125613	0.152748	0.208323	0.258097	0.575838	1.12448	1.13917	1.12705	1.30447	1.30688		25.0647	57.9412	84.5916	87.0936	75.69	42.8607	8.46271	-18.9405	-41.352	-90.2158
	210	211	0.17117	0.183093	0.211839	0.271882	0.557823	1.12998	1.35807	1.18712	1.3382	1.81412		23.9071	32.4158	52.807	61.6946	67.8639	49.155	13.8817	-21.9008	-25.4556	-81.3559
	211	212	0.184554	0.178554	0.218068	0.257181	0.417674	0.764954	1.11514	1.02883	0.82647	1.36616		27.8043	32.5635	39.0713	53.7366	65.6171	44.0977	19.4417	-16.0347	-25.8762	-47.6976
	212	214	0.293822	0.30812	0.456972	0.634046	1.14978	1.31257	1.27421	0.987105	0.932245	0.690485		31.53	54.1462	57.9879	49.724	33.1708	-3.02664	-34.4706	-55.0538	-62.7366	-113.775
	214	215	0.117761	0.109265	0.098444	0.216608	0.383513	0.677795	0.776002	0.654808	0.826142	0.542172		15.9338	41.0251	58.7938	54.1604	60.2121	35.0016	-5.93415	-13.7564	-48.8042	-94.3653
	215	216	0.200622	0.208028	0.275443	0.400066	0.490571	0.8144	1.11009	0.897931	1.01258	2.02448		26.684	41.4525	49.1061	49.1478	45.8879	37.0724	4.32919	-14.6374	-8.10713	-61.4497
	216	221	0.235315	0.290212	0.365869	0.514762	0.797068	1.12256	1.05692	1.00853	0.917858	0.86811		41.5494	48.4321	56.7689	50.1827	43.7584	20.2419	-9.28643	-14.2249	-47.0468	-58.6677
	221	224	0.159675	0.165699	0.185161	0.363828	0.447408	0.876718	1.70121	1.50122	1.34816	1.07368		27.3691	39.7977	65.6703	63.0325	60.0161	53.4586	33.5058	-27.6354	-45.7703	-90.3311
	224	225	0.167455	0.155732	0.216015	0.326772	0.517122	0.932586	1.1055	1.10465	0.985613	1.03655		14.6827	37.9514	59.0836	67.6866	58.6671	40.3729	14.9224	-19.3437	-37.5822	-78.3952
	225	230	0.175292	0.202355	0.266045	0.426491	0.549733	0.876665	1.20113	0.971013	1.13928	1.82337		28.5139	48.2795	53.784	63.9094	62.4164	32.8298	13.9577	-9.47316	-13.924	-68.6649
	230	231	0.207235	0.192107	0.422873	0.688485	1.14458	1.55796	1.68744	1.44145	1.62304	0.924322		56.5278	59.4666	84.1555	65.7922	55.2387	25.2298	-10.8549	-42.8942	-68.4327	-114.073
	232	232	0.0868311	0.102026	0.185985	0.245324	0.47597	0.709799	0.844242	0.497898	0.543514	0.687112		40.2986	62.4148	67.4903	79.4414	70.9801	30.4475	-7.05187	-5.34331	-17.2402	-9.75212
	233	233	0.197506	0.167058	0.208598	0.384411	0.705982	1.07104	1.08602	1.1167	1.4777	1.90281		1.8458	21.6743	62.1181	72.3755	64.1609	31.8078	4.36528	-5.19345	-24.3048	-75.3966
	235	235	0.236306	0.232163	0.314167	0.636046	0.9168	1.23289	1.1496	0.903645	0.835572	1.09021		30.6384	51.5645	60.5613	67.3594	54.4041	22.8333	-7.87882	-20.7806	-32.9038	-23.0737
	236	236	0.159972	0.153758	0.26378	0.425226	0.790813	1.45266	1.48054	1.09624	0.735002	0.643777		33.8887	39.4067	68.7363	74.8022	57.9314	21.8186	-31.0774	-59.501	-74.2508	-89.003
	238	238	0.310623	0.236365	0.341837	0.5653	1.17656	1.71807	1.60285	1.16591	1.04391	1.1344		14.4664	33.1921	62.363	59.9446	49.2725	13.5234	-21.1596	-44.3077	-61.8573	-83.7791
	239	239	0.283997	0.262486	0.305247	0.579222	0.879683	1.48566	1.97238	1.7904	1.60443	0.495143		25.3055	46.5254	55.0939	56.7028	54.1351	39.2313	6.93794	-29.3404	-56.476	-120.651
	240	240	0.140624	0.142788	0.191937	0.243397	0.420956	0.652274	0.817325	0.899903	1.39806	1.3209		27.0538	48.8457	50.5691	62.9853	76.9108	57.3987	49.3345	29.0099	11.4393	-16.761
	241	241	0.336383	0.379359	0.418421	0.610672	0.838753	1.35695	1.20438	0.776496	1.02639	0.903407		21.0551	33.1605	32.2766	41.4491	34.3925	4.54603	-31.0245	-46.9315	-45.5955	-126.202
	242	242	0.229591	0.246307	0.318945	0.483542	0.682084	1.08794	1.34276	1.32594	0.887146	0.877509		47.5995	48.9777	50.1626	62.7386	51.188	37.1276	5.6879	-22.4202	-65.6673	-34.476
	244	244	0.312047	0.264395	0.308845	0.781061	1.24778	1.92862	1.39079	0.842306	0.657766	0.422634		31.1179	44.7803	59.799	49.6458	36.1253	-1.29947	-42.2807	-62.7208	-76.5725	-79.4584
	245	245	0.219293	0.257287	0.374394	0.437706	0.573835	0.925295	1.13173	0.744281	0.800863	0.892068		36.3964	44.4649	47.0234	53.361	48.371	36.8501	0.213258	-9.897	-25.1692	-22.3159
	246	246	0.387818	0.44014	0.526926	0.68351	0.871222	1.08784	1.10696	0.983354	1.29769	1.77935		30.1337	38.8597	35.7242	32.6449	28.82	21.0057	9.36155	-5.44195	-6.41721	-18.6835
	248	248	0.176313	0.18511	0.172323	0.348839	0.534399	0.872408	0.737143	0.702466	0.517197	0.69454		12.8462	26.527	46.5578	58.4485	48.5773	29.5762	-14.7883	-13.8501	-27.4191	-39.6617
	249	249	0.19453	0.184081	0.215931	0.297466	0.571455	0.821873	1.07119	0.886409	1.06056	1.16402		18.9024	30.2096	45.212	61.3606	64.2478	44.9084	11.6468	-2.42628	-30.3142	-36.638
	250	250	0.215507	0.246673	0.322525	0.433443	0.647468	0.973759	1.26061	1.13495	1.12974	1.26403		30.2598	38.8167	49.4282	58.1465	48.1071	37.1974	3.13222	-14.4706	-34.0324	-60.1174
	251	251	0.153015	0.15942	0.205909	0.331495	0.518577	0.837927	0.956949	0.72068	0.798301	0.839071		19.1545	29.7987	60.0305	59.8001	49.8315	38.2277	-6.85021	-23.3194	-36.0486	-59.4404
	252	252	0.252444	0.232102	0.316917	0.493489	0.682898	0.963988	1.38758	1.03541	1.2199	1.61402		30.0165	43.6841	51.4261	61.7219	58.698	43.1895	8.65306	-9.67111	-20.4239	-38.8179
	253	253	0.274892	0.292402	0.320092	0.484943	0.802564	0.996364	0.968296	1.19616	2.04979	2.46366		10.3701	23.325	39.8077	39.7809	39.0712	8.28383	-6.36256	-21.7056	-47.9164	-135.743
	256	256	0.253428	0.207954	0.260544	0.346887	0.572271	1.06589	1.34393	1.22872	1.33527	0.999672		19.6905	29.5662	37.2064	49.1	58.1916	37.6695	12.8511	-22.1185	-61.0077	-95.75
	257	257	0.159669	0.165023	0.20118	0.480937	0.624181	0.975917	1.33142	1.00091	1.03025	1.41681		31.0577	42.6215	82.7145	71.975	57.5229	47.827	23.4306	0.738115	5.5284	-3.73525
	258	258	0.147663	0.171903	0.222409	0.376211	0.710877	0.924442	1.07592	0.967796	0.999801	1.19854		53.2156	65.5279	64.2133	83.8204	77.9032	44.024	9.98572	2.9749	-16.9484	-27.4546
	259	259	0.233194	0.25798	0.373984	0.547421	0.925077	1.19996	1.62082	1.29059	0.821332	1.32078		31.8311	41.7217	48.7472	55.9532	43.8089	29.759	1.4291	-40.9526	-14.1174	-72.838
	260	260	0.157389	0.153958	0.18425	0.36217	0.466305	0.957467	1.24119	1.02743	1.2314	1.71399		22.956	39.3252	56.1427	65.808	65.4203	51.9931	23.91	1.71224	-10.4273	-31.037
	261	261	0.266307	0.254626	0.300601	0.450183	0.72497	1.21213	1.42743	1.32367	1.0356	0.729664		32.2093	44.4366	48.3817	62.0614	62.046	43.9018	17.2011	-9.07885	-18.5563	0.342885
	262	262	0.226719	0.287995	0.383474	0.554877	0.641548	0.831079	1.0665	1.07583	0.871063	1.52296		38.0685	51.8073	51.8478	46.7165	40.8434	31.8658	18.2917	-10.2565	-2.81577	-8.18419
	264	264	0.311669	0.238714	0.299438	0.473453	0.777073	1.0476	0.982407	1.11813	1.59819	2.99179		14.4049	46.5953	55.1153	58.683	47.4846	25.3443	8.15735	5.4884	0.428803	-52.902
	265	265	0.238948	0.235614	0.327843	0.389764	0.702918	1.12771	1.46178	1.50504	0.823355	1.07689		17.1767	29.1845	41.7909	64.6627	60.9575	53.1981	30.2249	-4.34087	-15.289	-0.849401
	268	268	0.148993	0.173209	0.152666	0.293062	0.428151	0.563507	0.624445	0.753214	0.834805	0.648703		42.2622	64.9409	73.4613	68.1172	59.3354	20.1542	5.54086	0.186621	-37.1962	-70.9858
	269	269	0.178924	0.214936	0.336526	0.497851	0.770894	1.07395	1.1513	1.46323	1.71738	1.97959		46.9412	66.4194	73.0128	65.6572	60.8713	26.4734	15.8232	3.39889	-34.1093	-76.0276
	271	271	0.0561911	0.0818236	0.216904	0.327789	0.444497	0.873763	1.03089	1.12926	0.94475	0.632456		47.8511	81.8011	90.4393	84.7387	71.1924	56.6039	23.0849	-5.80954	-43.4796	-49.3815
	272	272	0.22108	0.21445	0.248085	0.336308	0.402474	0.64788	0.868349	0.703946	0.746608	1.09007		23.6501	27.2007	35.7574	30.2561	35.769	52.1716	2.43855	-12.4215	-17.2493	-49.0098
	274	274	0.295505	0.282246	0.327587	0.45589	0.708518	1.48234	1.33029	1.22029	1.3885	3.67188		26.1226	34.5482	50.4299	52.3174	49.4505	28.4127	-8.07002	-23.9834	-40.4341	-121.322
	275	275	0.207132	0.2	0.286159	0.521463	0.87613	1.27493	1.43496	1.44632	1.13551	1.12897		25.256	38.5471	59.8552	71.5164	50.1513	24.5737	-2.76833	-29.2205	-54.1339	-71.181
	276	276	0.172587	0.190209	0.212495	0.377144	0.434831	0.831277	1.52548	2.13404	1.09939	0.903156		27.5417	43.6408	42.9685	53.8437	53.6892	61.756	35.8641	-13.4764	-65.5712	-63.8586
	277	277	0.174481	0.169878	0.223518	0.37953	0.570897	0.984995	0.983715	1.07569	1.14613	1.68062		15.2987	41.7854	66.6799	69.4536	65.7707	37.2106	14.6633	8.98078	-12.6452	-22.1012
	278	278	0.22446	0.253572	0.32482	0.424963	0.517817	1.05763	1.60126	1.47942	1.61991	1.23754		40.8844	45.5698	46.4656	58.031	64.7926	53.7982	30.6867	-11.8005	-40.045	-87.9878
	279	279	0.166323	0.17024	0.205746	0.267396	0.375832	0.793342	0.986796	0.950896	1.20583	2.08107		19.8971	24.4309	38.1139	56.5725	57.4755	51.2028	26.0406	6.83874	-1.46505	-42.1781
	282	282	0.045043	0.0834164	0.126988	0.247298	0.365239	0.678336	0.897398	0.88225	0.88547	0.821639		43.568	68.7227	87.6681	97.6416	90.8349	71.5243	35.7114	5.56321	-25.4224	-30.9236
	283	283	0.0590222	0.0483745	0.0193032	0.126874	0.27455	0.494663	0.550911	0.630623	0.521596	0.903466		0.694789	43.7942	54.8887	89.8651	93.215	70.5627	19.2037	-4.58311	-13.4118	-64.1603
	284	284	0.194517	0.212273	0.25647	0.413354	0.590271	0.766801	0.966274	1.02404	0.880748	0.975914		24.4518	37.3483	52.5471	56.5802	42.7942	28.0863	5.87649	-8.02511	-40.5878	-66.8533
	285	285	0.194517	0.212273	0.25647	0.413354	0.590271	0.766801	0.966274	1.02404	0.880748	0.975914		24.4518	37.3483	52.5471	56.5802	42.7942	28.0863	5.87649	-8.02511	-40.5878	-66.8533
	286	286	0.235361	0.207916	0.25257	0.360082	0.534453	0.88263	0.918161	0.729085	0.683097	0.816677		20.6341	32.0045	37.016	53.9207	52.9827	22.7035	-12.4881	-31.2168	-38.5394	-63.2248
	303		0.467606	0.524601	0.608371	0.679944	0.836804	1.07862	1.14564	0.904495	0.923248	1.33705		15.9781	23.7033	21.7911	30.0039	22.7674	14.9828	-2.88203	-16.0745	-13.5374	-29.1381

## Sheet: S1T2
S1T2		Frekvens [Hz]	0.185	0.245	0.355	0.505	0.715	1.055	1.475	2.095	2.945	4.115		0.185	0.245	0.355	0.505	0.715	1.055	1.475	2.095	2.945	4.115
	Deltager [#]		Amplitude											Fase
	190		0.573505	0.462298	0.640224	0.542334	0.885149	1.06655	1.22716	1.90623	1.9603	2.77121		-24.5692	0.427471	24.1136	42.3389	52.4007	31.6405	9.83158	-7.00308	-29.7943	-30.9033
	192		0.338492	0.478407	0.485945	0.614736	0.819521	1.13766	1.24552	1.05339	0.871362	1.73814		1.13462	19.3106	28.96	42.771	30.1707	13.9148	-5.41417	-26.5799	-22.5706	-65.4653
	193		0.612874	0.629406	0.665727	0.781999	0.901256	0.935035	1.17636	1.32147	1.46543	1.70401		5.45732	10.4395	12.3311	13.4897	11.3125	14.1586	4.99868	-3.04683	-29.7482	-46.4975
	194		0.571936	0.712708	0.818552	0.921167	0.9804	1.52044	1.93797	1.24749	1.72768	2.40755		15.2843	21.702	20.6547	15.6903	12.8128	7.01261	-17.7259	-59.6785	-40.8287	-115.914
	195		0.33982	0.455995	0.81372	0.919084	0.972427	1.15987	1.81082	2.36495	2.00188	2.04221		1.0721	21.9373	44.6514	22.5986	16.9036	21.5172	19.2945	-25.727	-51.1445	-103.24
	196		0.353845	0.248572	0.498949	0.843793	1.15419	1.39239	1.74541	2.0387	1.51383	1.83978		2.85576	14.5732	47.2649	37.3236	32.9715	23.9523	-13.39	-27.9989	-65.4762	-99.1881
	199		0.676825	0.708084	0.7251	0.696596	0.915519	1.06786	1.48978	1.64486	1.49459	1.48565		1.82623	3.09242	5.51862	10.7772	15.2047	13.2018	0.942895	-23.6297	-52.3399	-94.8694
	200		0.365589	0.645902	0.835394	0.869809	0.855687	1.41522	1.46697	3.22969	2.9573	0.974677		30.0175	46.8628	26.0346	27.674	24.551	20.1348	2.35201	-15.1182	-138.778	-108.673
	202		0.724527	0.674038	0.746009	0.784339	0.793244	0.798372	0.92684	0.881796	1.14451	2.43484		-2.14304	1.56004	7.1682	1.58112	-0.202736	0.0767107	-8.59796	-10.7357	-11.5297	-47.8411
	203		0.69537	0.700817	0.751407	0.822257	0.87298	1.25876	1.57503	1.52095	1.64135	1.27731		2.79571	8.66575	8.83099	8.84658	10.2076	3.93693	-20.7904	-52.2627	-42.5762	-124.228
	204		0.240637	0.446318	0.401048	0.621042	0.873727	1.21614	1.36746	1.28254	1.07245	1.37395		15.8127	44.8021	63.9238	38.9571	34.3507	30.8028	-6.8864	-26.0658	-47.687	-78.1642
	205		0.673443	0.763651	0.814558	0.875169	0.915747	1.02485	1.36639	1.37378	1.48499	2.97508		11.3002	8.19925	13.1004	11.2817	12.7525	12.0455	-1.72967	-13.9799	-18.7042	-51.6708
	206		0.169637	0.254577	0.857583	1.0612	0.731415	0.895424	1.3164	1.57142	0.930482	0.944099		27.0228	-20.0243	47.1797	29.0819	-5.21887	-3.08703	-16.5177	-28.7381	-100.388	-119.729
	209		0.513837	0.825904	1.28852	1.38364	1.52814	1.9854	1.89882	1.55144	0.968428	0.693423		48.3216	67.2531	46.7863	1.83035	8.08942	-17.6217	-44.8978	-75.86	-94.375	-122.955
	210		0.0271801	0.221457	0.305103	0.664836	0.798302	1.11652	1.18647	1.09585	1.62931	1.79796		69.5871	72.1032	83.6013	63.733	58.5126	32.742	0.696468	-16.964	-28.1184	-92.3835
	211		0.74855	0.709995	0.664463	0.615903	0.607351	0.691344	0.984618	1.27265	1.10941	2.1021		-9.6302	-9.0047	-9.09931	-5.45367	6.95729	12.6523	14.7013	-14.499	-29.0028	-42.8295
	212		0.613349	0.671899	0.6603	1.06986	1.17623	1.15414	1.03646	0.774294	0.84536	0.696109		7.49653	14.889	23.5395	19.1131	-3.2778	-25.7512	-44.9954	-55.6652	-58.61	-100.718
	214		0.559825	0.67573	0.935714	0.999329	1.01534	1.07718	1.15242	0.806885	0.760727	0.57684		-1.79103	2.05706	-8.07719	-15.4144	-1.22253	-18.7738	-46.4942	-69.5534	-107.945	-97.4659
	215		0.547856	0.568296	0.623818	0.650466	0.765917	1.10608	1.60355	1.57323	1.58964	2.7644		5.75767	12.5273	17.2245	15.4763	22.8048	22.6983	-5.79215	-27.7226	-33.3924	-113.3
	216		0.43949	0.4089	0.48265	0.705347	1.03099	1.57854	1.62463	1.04328	1.0611	0.846653		14.6777	22.792	28.0934	27.4224	39.8875	15.1291	-37.4319	-48.2566	-67.9945	-99.9219
	221		0.842354	0.807746	0.843321	0.880035	0.896093	1.16273	1.25906	1.58909	2.54705	2.04208		4.87321	4.18134	4.66484	2.29834	0.490092	7.97547	-5.27831	-9.14914	-51.2233	-101.637
	224		0.866702	0.873664	0.895679	0.946913	0.979259	1.15818	1.24516	1.34876	1.84858	1.48404		-0.241583	1.56132	0.841142	0.910044	-0.129524	-8.51708	-17.8701	-27.0267	-46.877	-135.704
	225		0.718781	0.738553	0.838695	0.958433	1.0421	1.07856	1.44001	1.36587	1.26175	2.3712		12.1262	13.6044	17.5295	19.3485	3.90217	7.56847	-9.51049	-25.4217	-38.9136	-81.6776
	226		0.526169	0.276239	0.322965	0.410372	0.666729	0.447725	1.65584	1.46382	1.60152	0.857602		-7.22306	-9.81235	-8.91338	34.994	10.1823	15.5144	34.8681	-49.356	-102.37	-121.635
	230		0.28319	0.40703	0.547648	0.942601	1.28065	1.54517	2.08831	1.90237	2.06731	1.38142		33.0306	54.1872	44.3301	49.6142	31.2672	31.5772	-10.7781	-35.0345	-65.8309	-121.284
	231		0.180402	0.202711	0.25689	0.324432	0.458618	0.563536	0.629488	0.564902	0.563436	1.07785		37.3215	51.2839	49.2025	36.1598	32.725	26.0726	12.3921	8.05661	3.0069	-6.10526
	232		0.709552	0.584571	0.765786	0.870562	0.83002	0.855272	0.912106	0.611112	0.762452	1.13738		2.42761	-9.75722	18.4712	1.43981	-7.32497	-10.6261	-24.1857	-30.3416	-31.6986	-49.2034
	233		0.443435	0.378912	0.342472	0.559582	0.878441	1.32961	1.26189	1.42652	2.42687	2.03339		-16.1585	6.36791	13.691	52.4448	31.8326	13.7005	-6.11287	-12.8829	-27.834	-103.907
	235		0.550941	0.499672	0.602708	0.817464	0.970935	1.25316	1.17408	0.996043	0.918653	1.75956		4.90473	16.3538	14.0942	20.4491	17.0441	7.45323	-13.9825	-23.71	-27.5488	-38.6015
	236		0.734187	0.709383	0.754666	0.911418	1.11454	1.09991	0.988997	0.765276	0.757681	0.751588		26.8645	17.9479	19.7103	8.97058	-3.27835	-15.1251	-35.2613	-48.4657	-52.2855	-105.213
	238		0.306256	0.223296	0.294769	0.623983	1.20709	1.59109	1.86519	1.36242	1.2266	0.991874		-14.4628	23.6583	87.9797	59.2203	40.9904	8.6403	-16.8705	-43.9752	-94.2985	-86.7323
	239		0.334972	0.442282	0.337986	1.049	1.0703	1.77264	2.41799	2.25378	0.897647	1.51782		26.9508	37.4953	55.664	51.7658	36.3653	28.2039	-3.31039	-44.6278	-112.063	-80.5748
	240		0.324209	0.362054	0.402362	0.501764	0.644666	0.810898	1.00031	1.09649	1.34329	1.66909		0.513493	27.7654	29.3264	32.0306	32.015	33.0895	21.7952	8.18882	1.13844	-31.7783
	241		0.845963	0.85207	0.895655	0.899444	1.15146	1.53547	1.3508	0.938501	1.07253	1.01118		3.64521	3.76395	1.96611	11.0305	0.813376	-15.0927	-43.7913	-61.4828	-53.8233	-136.61
	242		0.734563	0.602221	0.948506	1.15279	1.12622	1.50196	1.58417	1.42754	0.903447	1.03812		26.6959	33.9148	25.6222	13.8916	12.6113	-1.14539	-24.1078	-50.7653	-81.3943	-55.6467
	244		0.939592	0.948275	0.83504	1.22444	1.21093	1.53496	1.89647	1.55066	1.27102	0.777129		27.0756	-2.20535	5.92113	8.99472	-0.0781726	9.59087	-28.6962	-44.4729	-76.2437	-82.4689
	245		0.545657	0.428897	0.62681	0.741703	0.861654	0.971516	1.14558	1.05374	1.24556	1.19912		12.5658	26.5752	9.92414	19.1853	22.3808	24.8589	0.85287	-20.243	-23.8465	-60.6706
	246		0.939722	0.91132	0.877704	0.873184	0.992374	1.14358	1.37489	1.44414	1.38958	2.86387		8.43179	4.60059	15.0309	9.1529	1.94643	8.91369	-6.11412	-19.7486	-36.4785	-38.8546
	248		0.568606	0.631377	0.698572	0.568615	0.80883	0.980051	0.983436	0.911822	0.692455	0.861983		3.71475	10.7192	-7.84019	28.7456	1.0948	-1.5513	-30.5042	-34.0154	-39.012	-69.8025
	249		0.222523	0.268955	0.245777	0.63745	0.925405	1.17227	1.22484	0.956982	1.23937	1.27549		-3.0834	34.0118	19.6791	51.2829	35.1425	14.3394	5.00014	-16.3712	-29.5219	-12.7032
	250		0.615422	0.565831	0.766953	0.812896	0.969657	1.47763	1.60963	1.3917	1.26518	1.45418		6.05883	13.7941	11.3375	23.2538	21.4647	15.0901	-17.1226	-40.833	-43.3955	-88.4981
	251		0.557327	0.322757	0.559877	0.723909	0.854739	1.25725	1.48903	1.19304	0.924229	1.8149		22.9334	1.25453	39.221	13.7744	27.9191	7.9076	-20.1984	-53.6253	-28.282	-98.7934
	252		0.912942	0.809181	0.826143	0.921944	0.98841	1.15186	1.57994	1.45163	1.64313	1.91876		-0.443487	-0.137122	5.68793	5.95916	9.87212	11.2937	-11.1172	-25.3427	-40.6119	-76.8937
	253		0.866324	0.866889	0.852602	0.881399	0.966658	1.00314	1.07653	1.33637	2.51274	1.96841		-0.737792	-1.9989	-1.52114	1.34045	-4.42438	-16.0217	-19.1112	-29.4957	-68.3503	-139.156
	256		0.277702	0.413229	0.478598	0.570698	0.822173	0.937492	1.25422	1.20672	1.21163	0.941535		30.7314	40.3941	38.0135	46.5098	20.8665	6.5198	-7.15431	-29.7098	-64.0722	-100.061
	257		0.305994	0.365763	0.508921	0.766068	0.92898	1.00683	1.42246	1.2866	1.35513	1.83935		-17.9497	11.6843	34.8338	37.7706	29.548	20.8717	11.8208	-3.83561	-10.2949	-30.3232
	258		0.448066	0.404196	0.403343	0.491066	0.738179	1.15875	1.03261	1.03993	0.911713	0.914201		-41.3461	-8.71755	10.1216	48.9372	60.5265	34.685	-12.1849	-17.6268	-33.5519	-44.887
	259		0.30596	0.379919	0.444158	0.620636	0.938143	1.17861	1.64389	1.31578	0.881144	1.43687		34.7132	49.0846	48.0465	41.246	28.6565	22.2672	-2.92513	-45.8707	-29.3919	-85.8891
	260		0.892063	0.855675	0.903491	0.944204	0.880896	0.861215	1.17911	1.07811	1.13661	1.37145		-1.91267	1.69464	1.42202	-0.727865	-5.61608	5.71042	0.138047	-15.2448	-18.077	-2.83813
	261		0.208078	0.27583	0.640104	0.532082	0.897107	1.36061	1.64302	1.35712	0.99707	1.59726		75.2836	74.4473	58.9223	53.9215	47.8723	27.1138	1.09939	-30.2885	-23.9842	-56.1967
	262		0.547399	0.724256	0.931299	0.875849	0.92716	0.887736	1.12846	1.17479	0.84531	2.38693		15.4134	16.7734	6.89322	-6.9381	-5.92503	5.35958	0.528457	-14.8371	1.15967	-2.8973
	264		0.571048	0.296757	0.710526	1.39351	1.45631	1.68878	1.24406	1.52659	1.75723	1.25967		-104.232	61.9557	38.4943	18.0801	1.67453	-11.3296	-21.0471	-34.0921	-55.6463	-119.385
	265		0.523248	0.516147	0.534724	0.674869	0.958409	1.47645	1.93862	1.72354	0.901972	1.05581		-8.8596	16.8074	22.9001	35.9209	24.9694	30.4844	2.54669	-30.8587	-42.9712	-15.3659
	268		0.424237	0.457907	0.412914	0.428822	0.519145	0.673017	0.510763	0.552652	0.477197	0.969009		3.9124	2.89931	4.21658	-0.973599	11.3739	-6.43622	-23.0063	-22.3316	-2.46263	-68.6496
	269		0.392882	0.586209	0.824445	0.937477	1.39101	1.51028	1.47411	1.72914	1.25827	1.95568		30.3932	42.1224	31.795	33.7034	30.7909	2.44676	-13.1758	-37.528	-52.9869	-88.5873
	271		0.60861	0.657756	0.88136	0.903789	0.808775	1.00991	1.28751	1.48533	0.997851	0.595496		27.5541	16.5474	21.1655	6.92287	13.7528	10.6082	-2.40019	-33.7569	-66.9594	-66.005
	272		0.510304	0.581481	0.542354	0.552531	0.702004	0.99064	0.994476	0.809514	0.969089	1.4108		13.4847	13.7103	16.6275	10.8824	13.4345	1.94657	-18.154	-25.9624	-25.7863	-66.9132
	274		0.447748	1.00527	1.32134	1.3384	1.4183	1.81479	1.90182	2.24165	1.98972	0.82319		50.8369	80.7892	38.0428	43.594	14.8325	-7.13063	-36.573	-51.7656	-109.606	-109.824
	275		0.529442	0.311948	0.416823	0.741753	1.10466	1.28322	1.41468	1.4276	1.23624	1.40986		-9.57382	-26.6443	37.3123	39.56	23.5787	8.51129	-8.73867	-25.7735	-48.1516	-59.4278
	276		0.688079	1.10629	1.49207	2.24993	2.84773	21.7516	4.51825	4.52217	7.2981	8.50218		134.987	53.6685	-90.4907	-26.9312	-82.8127	-154.896	-241.598	-339.343	-319.413	-332.726
	277		0.590767	0.61412	0.749258	0.83311	0.902847	1.04565	1.00337	1.16456	1.20447	1.96975		4.13332	6.43165	19.2856	10.9472	9.85841	2.66094	-2.91351	-3.56139	-17.357	-26.1348
	278		0.460578	0.536073	0.427734	0.466642	0.724109	1.13649	1.59298	1.51052	1.19432	1.48804		5.14258	7.02407	6.11602	45.3854	36.9263	28.3384	11.7809	-22.4105	-38.1995	-56.0521
	279		0.942974	0.830937	0.922039	0.966374	1.00641	1.38819	2.01723	1.74083	1.98456	3.52862		2.78194	7.79827	3.81162	-1.61546	7.92365	19.7995	-16.4486	-40.6007	-53.6414	-140.813
	282		1.01206	1.01518	1.01516	1.02505	1.00999	1.03785	1.54331	1.53401	0.850052	1.36735		0.140173	0.0044673	-0.106039	-0.69522	-0.896985	10.554	-4.59664	-24.3554	-47.8195	-13.1053
	283		0.168607	0.171342	0.230504	0.332979	0.457555	0.67704	0.660042	0.783068	0.826894	0.917589		1.61064	14.1198	36.2073	43.9905	39.1235	3.6306	-2.86657	-24.1874	-38.3839	-96.2935
	284		0.55545	0.535596	0.582183	0.818319	0.981767	1.10165	1.86064	1.66716	0.803604	0.985115		25.7148	16.9822	33.236	24.4746	12.1201	28.1964	4.60463	-37.6882	-50.7333	-32.9435
	285		0.573989	0.684501	0.65898	0.746611	0.802228	0.90507	1.10124	1.03969	0.747235	1.348		10.5011	14.0599	11.3521	10.7942	8.07166	2.38437	-9.00781	-35.1038	-33.6475	-62.277
	286		0.365357	0.398947	0.454256	0.643475	0.577032	0.848147	0.947222	0.933079	0.987882	1.77452		9.29171	12.1816	26.1873	22.0805	20.4266	5.81743	-0.596406	-18.5457	-25.5767	-41.082

## Sheet: S1T3
S1T3		Frekvens [Hz]	0.185	0.245	0.355	0.505	0.715	1.055	1.475	2.095	2.945	4.115		0.185	0.245	0.355	0.505	0.715	1.055	1.475	2.095	2.945	4.115
	Deltager [#]		Amplitude											Fase
	190		0.906971	0.824523	0.687202	0.81896	0.823751	1.31564	1.33289	1.63465	2.02613	3.24766		-4.97969	1.86947	7.47406	10.1003	9.41351	21.6387	-1.2371	-1.82484	-16.3751	-29.9269
	192		0.533249	0.5426	0.654777	0.733621	0.742845	1.17496	1.32993	1.24881	0.919897	1.91572		5.73515	13.0506	20.8435	18.217	26.2169	16.4384	-6.38676	-23.1885	-26.444	-47.6707
	193		0.558582	0.574733	0.597553	0.708488	0.764932	1.09005	1.32767	1.61978	1.6736	1.3955		-1.13419	14.7733	13.6314	20.2692	17.621	16.262	0.148683	-8.94094	-54.1073	-59.6321
	194		0.86735	0.898825	0.92938	0.973475	1.03087	1.38429	1.86059	1.34991	1.86354	1.86273		0.0186744	2.15499	2.58197	2.47561	2.30912	5.19582	-23.8846	-53.2426	-57.1698	-132.421
	195		0.800434	0.589353	0.782634	0.97922	1.06248	1.2422	1.94166	2.36985	2.26469	2.53209		9.14283	4.96431	12.9119	21.3614	18.4442	26.4064	11.3457	-28.1672	-50.5795	-135.835
	196		0.706165	0.710049	0.830057	0.91343	1.19627	1.46355	1.84555	2.38631	1.30593	2.35473		9.12134	22.8395	37.5331	13.6169	21.3153	2.91634	-14.2254	-34.3781	-76.7021	-110.178
	199		0.512393	0.631832	0.654668	0.733968	0.839876	1.06233	0.730246	0.29156	0.154793	0.169919		1.02482	-1.17095	-2.61424	3.88099	-4.84144	-27.262	-86.1223	-70.978	-93.9909	-26.334
	200		0.401078	0.6089	0.650052	0.97259	0.883595	1.56621	1.49669	3.46088	2.52141	0.80892		36.5086	34.6496	26.189	27.6321	16.4608	4.89781	-9.48208	-25.7968	-171.469	-109.74
	202		0.672937	0.628088	0.624973	0.657556	0.728931	0.829727	0.923716	0.849876	1.0109	1.60339		-3.53584	-0.0891739	4.05235	6.37692	7.0259	2.00333	-9.96978	-13.1609	-21.4762	-43.3255
	203		0.741124	0.704476	0.74003	0.891869	0.94451	1.5603	1.653	1.62924	2.09476	1.25016		-0.772922	1.616	8.97091	6.27619	15.8581	2.849	-28.6515	-62.5565	-52.509	-134.246
	204		0.130222	0.331117	0.473958	0.840376	0.95779	1.17442	1.52395	1.44237	1.04808	1.24412		-15.2403	28.2749	42.1695	38.5355	36.9201	30.1985	-9.18818	-34.738	-70.5692	-88.0782
	205		0.829695	0.801888	0.853146	0.896644	0.94554	1.16226	1.35728	1.30179	1.4203	2.69097		4.54578	4.69601	7.38972	8.51375	8.78187	6.74758	-10.3804	-22.7713	-27.2148	-66.0542
	206		0.336661	0.577648	0.64178	0.977873	0.750656	0.998836	0.895236	1.11267	0.828898	0.822656		-53.2142	63.251	-4.52588	-0.813045	-31.7476	-8.25176	-13.7348	-32.7366	-93.8817	-111.741
	209		0.435857	0.683485	0.922999	1.02235	1.21957	1.79611	1.93714	1.99956	2.33771	0.982168		21.5171	40.1297	31.2545	25.3825	41.8523	4.25805	-25.2247	-53.5058	-100.56	-171.153
	210		0.0622829	0.124562	0.528595	0.817728	0.954289	1.25809	1.56691	1.21796	1.67277	1.6549		15.6688	112.244	99.4552	65.4259	46.7378	30.5992	-0.843764	-34.8177	-32.6221	-93.4423
	211		0.935241	0.918661	0.93402	0.953424	0.951439	1.09697	1.83585	2.10142	1.8961	2.90136		0.431558	-0.487313	3.27652	0.512601	3.99555	14.9963	2.81945	-27.2472	-53.9807	-97.2698
	212		0.734328	0.742476	0.782258	0.942451	1.19038	1.43793	1.29383	0.779369	0.89974	0.724964		3.0627	7.03213	15.4136	13.8979	1.80044	-16.9065	-51.6906	-64.3542	-58.5103	-97.8947
	214		0.832112	0.712948	0.731168	0.767455	0.822316	1.15713	1.40297	0.9284	0.77469	0.283213		-7.88672	-12.8448	1.55936	-7.3942	-5.4088	-20.3304	-40.3345	-87.2936	-121.354	-94.9094
	215		0.596306	0.650074	0.633206	0.764485	1.1891	2.08073	2.31277	1.39844	1.26083	1.59535		1.79215	10.7157	21.7585	27.651	26.3964	18.6962	-36.299	-77.925	-57.1285	-142.525
	216		0.796801	0.794948	0.830512	0.90465	1.0201	1.3871	1.58423	1.21344	1.0207	1.17598		8.33083	4.1959	4.45287	10.4138	6.50698	-2.46309	-32.3504	-58.2028	-56.5261	-117.868
	221		0.853292	0.87259	0.880877	0.96756	0.969237	1.23045	1.29835	2.05128	2.61174	1.70976		-0.260186	2.61497	5.23844	0.230912	1.15883	4.14103	-6.83868	-11.9079	-68.6929	-127.189
	224		0.910914	0.931503	0.939806	0.974204	1.03148	1.27422	1.39027	1.52989	2.09419	1.15218		-0.0297564	-0.251406	0.594823	0.554509	0.110829	-6.95521	-19.9932	-33.2672	-60.1058	-159.515
	225		0.88005	0.970178	0.959862	0.992234	0.986435	0.927419	1.56047	1.64694	1.56333	1.83059		1.76127	3.6405	0.150294	2.26497	-6.88127	2.70076	-1.89088	-22.9454	-45.6117	-94.8536
	230		0.0909383	0.455632	0.693723	0.922405	1.02409	1.44018	1.72538	1.74087	1.90479	1.39748		6.87639	46.6342	50.1588	38.6076	30.0687	17.613	-7.41927	-40.2486	-72.028	-110.887
	231		0.334401	0.435484	0.36535	0.334983	0.310028	0.397405	0.597873	0.520624	0.419048	1.55057		8.14443	9.53146	-5.15879	-1.39615	13.7034	18.79	11.7189	-12.6364	-1.0752	-0.165852
	232		0.710642	0.776191	0.669114	0.944094	1.07407	1.09773	1.33445	0.899872	0.964052	0.856781		-2.55005	2.49467	4.51726	-0.668548	-3.35695	-8.49755	-37.0186	-45.109	-65.4373	-80.9547
	233		0.565446	0.578207	0.555198	0.708183	0.953637	1.38362	1.33145	1.37884	2.57893	1.48009		-12.7273	9.51128	17.9322	24.5418	29.7183	6.48783	-12.3351	-19.2692	-42.5318	-107.375
	235		0.802568	0.730358	0.839762	0.916425	0.958596	1.3817	1.31846	1.06352	0.944227	1.96447		5.5768	3.37055	7.52975	9.96456	12.2465	4.57525	-20.1348	-31.5012	-35.7454	-44.9913
	236		0.789364	0.867379	0.891607	0.896303	1.05465	1.19566	1.26648	1.17391	0.93462	0.555177		2.09154	11.2665	7.59958	5.03702	-3.69007	-13.944	-35.9295	-48.4171	-98.9324	-107.246
	238		1.17712	0.587617	0.345102	1.44696	0.871335	0.535761	0.172582	0.271614	0.342729	0.301428		-36.4129	-75.4669	-81.589	-75.8382	-92.5589	-171.211	-242.665	-264.085	-324.376	-362.953
	239		0.538363	0.49515	0.551423	0.746207	0.832767	1.43981	1.95413	1.5878	1.76635	0.601351		9.99052	2.89692	27.7675	30.4016	39.3321	24.0422	-2.56048	-29.1526	-49.919	-116.031
	240		0.607967	0.591618	0.617671	0.643234	0.707965	1.05849	1.22719	1.09932	1.02193	0.586325		-4.23064	7.81991	-0.157956	10.6226	18.7648	26.3447	0.110431	-7.87478	-22.0332	-35.0581
	241		0.905455	0.925461	0.898175	0.983425	1.11385	1.63051	1.48415	1.11094	1.10506	0.81112		1.13984	-1.70467	0.62777	2.9832	2.15426	-15.5315	-45.6754	-69.6371	-67.4876	-166.95
	242		0.574421	0.657349	0.718494	0.948821	1.22347	1.52252	2.00152	1.86309	1.17193	1.34184		26.5556	40.8537	35.7371	24.5798	20.3898	6.49776	-14.8988	-40.7253	-92.4929	-74.6361
	244		0.791173	0.887003	0.938997	1.04533	1.12008	1.32304	1.80556	1.48101	1.36319	1.18599		1.8799	-1.35364	7.67408	7.50219	1.87836	5.94365	-22.3339	-40.1795	-66.0503	-67.0656
	245		0.724655	0.735205	0.756996	0.793596	0.874034	1.08225	1.35533	1.09366	1.56657	0.741301		4.9995	2.39284	3.85592	4.71507	11.9733	21.4489	-12.2225	-23.4201	-33.1437	-139.597
	246		0.809711	0.798221	0.767072	0.926547	0.873314	1.5794	1.97097	1.8636	1.18395	1.96814		-0.470717	9.25753	1.9386	14.4224	28.6365	21.8106	-3.3267	-33.1419	-56.6707	-93.1291
	248		0.76714	0.748557	0.850652	0.841639	1.11136	1.11538	1.12401	1.12207	0.491566	0.61997		5.73239	2.02615	0.0318272	-9.62185	6.14135	-15.9662	-37.2903	-51.8049	-68.9809	-91.5087
	249		0.520332	0.51291	0.50526	0.826834	1.04717	1.32314	1.50132	1.24705	1.37179	1.02162		-0.937039	-5.11712	5.15851	29.0185	22.5655	19.217	-9.32586	-37.3543	-64.6406	-52.893
	250		0.833456	0.83867	0.839637	0.895465	0.905559	1.14864	1.62466	1.47731	1.49956	1.94173		2.08098	3.18539	1.38504	4.94008	9.70762	17.3018	-7.62182	-26.7374	-23.7249	-90.0099
	251		0.901717	0.916369	1.00591	1.04633	1.36937	1.70236	1.59512	0.976812	0.615719	0.769683		-1.8257	1.50667	3.10419	-0.327875	-2.21052	-30.8658	-62.1334	-106.274	-52.5349	-166.145
	252		0.95195	0.966604	0.988239	0.976481	1.03232	1.14346	1.6621	1.63368	1.95522	2.25879		-0.402486	-0.465249	0.0456218	0.0541108	0.431908	5.16015	-12.1265	-28.7127	-50.305	-99.24
	253		0.965909	0.853485	0.840286	0.939818	1.03585	1.35062	1.47179	2.19318	2.69587	2.21643		2.91769	-1.07993	2.25581	1.92895	3.41837	-4.64459	-17.5352	-44.7834	-76.2148	-164.718
	256		0.353805	0.419135	0.407728	0.51465	0.793768	1.05884	1.28651	1.66327	1.22706	0.87965		2.89872	25.7052	31.8671	24.8478	36.2936	15.8664	0.380201	-20.8087	-77.9515	-107.852
	257		0.803943	0.944861	0.947225	1.02787	1.00414	1.12394	1.64717	1.45786	1.55537	2.25861		1.99581	4.14396	5.46758	8.02093	3.50133	10.3797	-2.88268	-17.3155	-24.5757	-58.928
	258		0.382363	0.434735	0.430248	0.633297	0.94028	1.66396	1.638	1.37526	1.11032	1.49532		-3.70654	-10.7952	42.7961	46.5984	33.5645	24.2933	-15.9313	-34.0384	-51.4276	-67.2121
	259		0.627275	0.547712	0.565245	0.7275	1.01271	1.7792	2.13991	1.84686	0.582591	1.0518		11.6585	11.2445	22.0253	28.8315	29.9098	7.53216	-20.7489	-75.8755	-70.7405	-103.361
	260		0.729978	0.709094	0.738398	0.737366	0.732235	0.733976	0.977813	1.00268	1.02872	1.64402		-2.8427	3.0271	3.35651	3.43768	4.58204	6.3019	7.82786	-7.57587	-14.5241	-4.70835
	261		0.564442	0.79587	0.570362	0.671105	0.662086	1.40777	1.9877	1.98474	0.974652	1.60389		-7.24904	1.16636	6.93289	9.47289	27.2712	44.1526	-0.332195	-42.997	-42.7894	-66.6843
	262		0.902796	0.944376	0.886172	0.902907	0.916421	0.95662	1.33388	1.49456	0.985512	2.46779		-0.509773	1.01724	0.121713	1.43778	1.83913	12.6952	9.32887	-7.15048	-7.21816	3.96639
	264		0.232617	1.53498	1.86339	1.92335	1.42972	1.45564	1.45466	1.55011	1.80785	1.75294		35.5485	39.4189	32.8726	8.41642	-10.3631	-5.59807	-25.4226	-31.8979	-48.8488	-132.413
	265		0.590347	0.465307	0.76066	0.752447	1.13568	1.58702	2.31186	1.96728	0.821606	1.01593		28.5505	25.4567	27.5091	23.6705	41.8646	25.6729	-2.05906	-40.0274	-54.7042	-23.3834
	268		0.626551	0.674391	0.749038	0.888651	1.0824	1.51436	0.741258	0.773212	0.707399	0.533566		7.04464	7.43023	9.11046	8.21544	2.04249	-29.3991	-61.7834	-56.1786	-76.595	-103.355
	269		0.220933	0.26644	0.38326	0.549802	1.17634	2.05886	1.63253	2.08231	1.13849	1.27931		42.3673	53.3769	49.1156	78.3733	48.2674	5.21675	-18.3	-53.3568	-87.1758	-108.221
	271		0.869743	0.921942	0.975955	0.946496	0.985452	1.25376	1.59163	1.60223	0.812555	0.63266		-0.313963	-0.0990024	2.13555	0.551211	-0.931037	-6.1157	-27.0186	-60.985	-91.8866	-97.2939
	272		0.547266	0.553034	0.541533	0.687498	0.979916	0.48191	0.136994	0.0840513	0.196845	0.374938		-3.92341	-6.82831	-5.08597	-16.2854	-46.1532	-115.681	-107.266	-136.46	35.1632	-35.9302
	274		0.832937	0.776851	0.990373	0.842584	1.19549	1.56446	2.00254	2.36442	1.75691	1.0397		12.5639	18.2665	20.7881	1.90284	-1.23418	-0.470201	-24.7187	-39.9933	-102.291	-130.957
	275		0.811159	0.763245	0.781485	0.827272	1.11882	1.31502	1.40236	1.44215	1.38345	1.96819		-3.31295	1.91703	5.83006	12.679	12.5997	1.68821	-7.86193	-19.4312	-31.0106	-44.246
	276		0.519394	0.296509	0.757631	0.624176	1.21809	1.32267	1.85006	1.72652	0.906055	0.718263		6.2677	16.4156	36.6744	27.8805	16.0225	7.25164	-16.2004	-68.8169	-90.8947	-100.195
	277		0.46232	0.610764	0.675035	0.99251	1.13127	1.04891	1.03081	1.20371	1.03585	1.98669		1.67253	10.9086	18.5487	16.5869	11.1391	1.57903	-6.31697	-9.83298	-22.2172	-23.5553
	278		0.617266	0.62382	0.642661	0.689453	0.830285	0.879678	1.72443	1.87718	1.37814	1.17488		3.46366	1.78146	10.7807	15.3716	16.7119	20.0971	5.23117	-25.5513	-54.1835	-81.4846
	279		0.871537	0.978652	0.955513	0.991008	1.10603	1.90537	2.43256	1.71034	2.16046	3.8277		6.1637	5.47154	4.54075	5.74308	13.6998	8.49814	-28.6088	-49.9642	-57.6196	-163.41
	282		1.01311	1.00512	1.01934	1.03803	0.970997	1.2297	1.8616	1.96449	0.807972	1.24302		0.167892	0.649046	0.088079	-0.557943	-0.36894	17.7844	-8.72607	-39.0424	-69.3735	-41.8627
	283		0.288167	0.209486	0.255593	0.343483	0.338638	0.434369	0.424184	0.550215	0.626265	0.872393		-3.51078	-11.2695	23.3962	25.9324	26.8143	-1.80513	-1.3753	-10.3582	-17.6273	-68.9793
	284		0.811333	0.865739	0.900173	1.07516	1.18125	1.40395	2.15222	1.91712	0.760236	0.936619		13.1351	14.5252	10.8315	16.336	8.75645	10.6891	-10.9295	-57.7068	-69.2739	-69.1779
	285		0.727048	0.735432	0.788158	0.78099	0.803528	0.90155	1.13854	0.876322	0.772753	1.12414		-1.60676	-1.18401	1.41488	1.98072	-0.695027	-1.72485	-10.0216	-40.6548	-24.0522	-66.5537
	286		0.641636	0.681747	0.521775	0.60151	0.711251	0.919641	1.00981	0.920781	0.791321	1.56729		-2.9853	-1.32617	0.00914372	-1.95255	17.8748	4.45495	-14.4705	-36.2537	-43.0668	-46.3159

## Sheet: S2T1
S2T1		Frekvens [Hz]	0.185	0.245	0.355	0.505	0.715	1.055	1.475	2.095	2.945	4.115		0.185	0.245	0.355	0.505	0.715	1.055	1.475	2.095	2.945	4.115
	Deltager [#]		Amplitude											Fase
	189		0.2814	0.286811	0.356862	0.470357	0.647651	1.00083	1.28857	1.41483	1.86164	2.41582		39.8795	41.4747	43.7676	46.8619	50.8304	35.6173	9.41956	-6.96154	-36.3812	-86.5597
	192		0.272512	0.240626	0.28335	0.51588	1.01201	1.64806	1.69961	0.879479	0.368125	0.7277		15.8048	38.3225	42.1145	67.2373	52.517	19.5945	-18.0827	-85.9353	-60.7601	-69.8052
	193		0.16499	0.15669	0.17853	0.266531	0.466332	0.666618	0.923385	0.801835	0.58811	1.21058		18.4466	32.7908	39.6456	55.4787	74.3376	43.8206	9.79068	-0.530166	-25.1871	-32.0149
	194		0.317581	0.321876	0.349246	0.437929	0.645864	1.15431	1.54303	1.51196	2.18309	1.67989		19.8611	28.5904	38.5817	45.4902	50.8212	37.1277	2.6353	-22.7543	-60.27	-115.642
	195		0.161592	0.148234	0.170733	0.256401	0.504106	0.923958	1.1783	1.36722	1.61781	1.52716		28.4441	44.0487	48.8487	70.211	76.2607	59.5871	23.7005	2.44404	-37.2273	-59.4065
	196		0.190545	0.213161	0.27631	0.379168	0.723913	1.44403	1.94187	1.6724	1.45254	1.88846		24.4167	35.73	60.5543	64.1182	71.5465	42.8501	-2.57977	-43.4314	-50.8701	-110.263
	199		0.233826	0.229327	0.281303	0.422402	0.673769	0.913726	1.3872	1.27676	0.890856	0.874962		25.2685	28.8695	45.487	55.3098	48.8138	34.477	14.6474	-30.9217	-42.0537	-56.7744
	200		0.185836	0.180753	0.176089	0.247167	0.438619	0.954374	0.881658	1.39586	2.17117	2.87586		10.357	11.1347	31.8234	67.6785	75.9886	46.3807	25.7703	12.9853	-22.2719	-78.189
	202		0.161622	0.15827	0.208477	0.26805	0.340879	0.558365	0.929254	1.02635	1.54275	2.47981		23.0957	39.5068	46.6978	44.0416	50.4739	55.2069	39.0482	15.7982	8.12278	-45.8205
	203		0.127974	0.100172	0.136914	0.194651	0.316069	0.469602	0.640287	0.456999	0.915696	0.901885		18.811	23.0732	39.5902	50.4594	62.6715	34.1578	20.9082	0.172056	11.5957	-54.4671
	204		0.20102	0.159816	0.166723	0.238252	0.338568	0.814301	1.08112	1.23487	1.42855	1.32445		0.922886	7.36574	23.5769	50.2998	70.6522	76.0587	30.8959	0.254031	-29.6255	-68.8651
	205		0.250055	0.284329	0.354701	0.637354	0.885784	1.0986	0.981934	0.804637	1.32517	1.04783		30.2491	32.3323	48.1364	45.5729	40.0085	14.6102	-8.38369	-15.6449	-17.2768	-69.3733
	206		0.154398	0.156592	0.273575	0.468636	0.760812	1.10679	1.30266	2.07578	1.19886	1.16087		39.0474	62.8162	71.5561	67.8356	57	31.9194	6.67123	-9.47931	-106.719	-123.636
	209		0.175428	0.162556	0.229123	0.385681	0.635738	1.04909	1.34362	1.11414	0.807472	1.26639		22.1527	36.2958	61.8685	65.874	64.4214	35.905	2.76521	-34.4261	-47.7732	-60.9034
	210		0.207417	0.195156	0.217789	0.307405	0.512329	0.979422	1.51571	1.51796	1.15024	1.98446		14.9396	28.6537	38.2045	56.4858	64.6203	55.7545	25.3617	-21.3545	-36.2181	-52.8344
	211		0.19041	0.191255	0.234888	0.322782	0.544058	0.942666	1.44512	1.24148	0.749112	1.51396		24.9916	43.3369	43.216	58.4981	66.0662	47.6108	19.6863	-27.207	-29.7069	-45.7838
	212		0.322984	0.335234	0.458216	0.694856	0.97039	1.32168	1.48072	1.46085	1.12624	2.09984		32.0595	40.2223	51.166	49.5604	42.3504	21.0259	2.13761	-24.0317	-27.4981	-74.5506
	214		0.0773318	0.071054	0.0552628	0.139788	0.207382	0.357383	0.391974	0.395583	0.454546	0.472184		8.40545	30.4726	78.5044	59.5147	64.0093	44.7288	11.9771	10.1983	-8.03813	-36.0926
	215		0.180715	0.186159	0.242992	0.320846	0.439799	0.780868	0.951023	0.826829	1.57625	1.42199		25.9326	36.3419	42.8671	43.8267	51.8741	39.1761	9.66116	-1.47012	-5.27673	-80.7757
	221		0.196388	0.191576	0.221272	0.295874	0.575351	1.16624	1.21811	0.9652	1.44727	1.03635		23.8219	41.4491	51.8418	67.8273	69.9936	36.2596	4.35942	-17.9611	-30.8227	-88.0255
	224		0.182038	0.181879	0.188261	0.313326	0.514751	0.828312	0.992049	1.05605	1.42904	1.17801		6.2402	22.5224	46.95	62.5268	61.3157	48.8203	15.0263	-9.32977	-35.7705	-102.4
	225		0.191286	0.215354	0.21092	0.361663	0.557185	0.979331	1.36851	1.00628	0.905761	1.70115		29.2453	36.3182	63.4956	65.4015	66.4446	39.1871	11.9522	-21.28	-24.4381	-53.3189
	231		0.162578	0.135962	0.162842	0.232744	0.323351	0.446754	0.574139	0.585599	0.511965	1.0753		16.7996	23.3862	36.643	49.3776	48.4372	38.055	25.0289	-0.695906	3.85298	-5.82786
	233		0.180962	0.145595	0.15712	0.257505	0.546723	1.21082	1.39128	1.19658	1.37884	2.38159		2.13263	19.429	45.6839	85.5678	82.1524	56.4459	13.9986	-5.97826	-17.1629	-43.3803
	235		0.189738	0.220253	0.309551	0.629494	0.779972	1.22337	1.21145	0.975235	0.786053	1.39721		40.294	61.9584	65.7866	66.4577	56.4939	25.3603	-4.59925	-21.9882	-36.3334	-28.8139
	236		0.181839	0.174521	0.248921	0.380949	0.810493	1.01039	1.26974	1.13684	0.493191	0.635665		19.4243	44.3671	64.3907	73.5822	56.6962	25.9656	-2.95806	-37.4523	-51.6834	-37.8343
	238		0.185621	0.108282	0.123568	0.299277	0.794636	1.20231	1.07258	1.40992	0.865404	0.875007		-16.0773	17.8089	79.198	75.6717	76.7959	27.0356	10.3727	-48.2139	-56.4551	-72.9722
	239		0.311757	0.368642	0.363892	0.548961	0.817975	1.43766	2.061	2.05808	0.75196	1.22708		19.6676	38.0092	35.7567	53.3732	52.7213	46.3717	10.1405	-33.501	-54.2034	-52.5362
	240		0.203017	0.192546	0.291801	0.406892	0.635165	0.847415	0.931373	0.997959	1.37236	2.08304		15.6047	36.1121	51.0598	58.485	54.3747	41.6604	18.6922	15.0807	6.47495	-10.805
	241		0.319805	0.311318	0.428697	0.587714	0.755954	1.29385	1.14807	0.834863	1.02253	1.88231		22.0647	32.6789	36.7457	40.5371	36.3762	9.49816	-21.8658	-40.9049	-38.7282	-104.018
	242		0.218601	0.230913	0.304654	0.460193	0.674518	1.10897	1.41885	1.17875	0.781701	0.904332		29.1331	49.5509	49.0054	54.0252	56.0747	39.3531	-0.96186	-25.6171	-55.5875	-52.3122
	244		0.28482	0.216284	0.481437	0.949553	1.26655	1.27813	1.3963	1.75267	1.49053	0.878821		18.302	67.8486	67.9568	61.7837	34.7333	22.5198	9.62781	-14.6869	-55.985	-54.0944
	246		0.307336	0.336669	0.405025	0.586633	0.778219	1.0385	1.19482	0.899089	0.991703	1.47572		22.0859	36.3145	43.97	44.2531	42.8336	31.4961	12.4804	-7.45018	1.99675	-9.78439
	249		0.13795	0.139689	0.16613	0.270981	0.428735	0.704149	0.847036	0.667769	0.781369	1.2523		12.5321	33.6584	43.3917	59.6609	71.8598	39.2792	11.532	8.64444	9.40262	5.46978
	252		0.279611	0.367466	0.395518	0.607339	1.02374	1.63057	1.50223	1.09315	1.28784	2.24085		27.9755	41.3312	47.5811	54.065	45.1348	26.0916	-24.991	-29.9834	-39.8724	-105.064
	257		0.165505	0.180257	0.264339	0.510683	0.728516	0.926187	1.15633	0.842185	1.03403	1.50308		16.4016	28.1405	69.8678	67.5687	61.8398	43.7612	21.2683	15.6647	17.6233	24.4473
	258		0.115786	0.145213	0.232214	0.248937	0.492554	0.930211	0.99426	0.851478	0.84187	1.09179		53.0544	61.9726	68.8961	78.8111	85.346	52.2298	11.1791	-5.09951	-16.7965	-27.8066
	259		0.221852	0.222618	0.271574	0.419763	0.698323	1.09315	1.61133	1.28701	0.767008	0.899913		21.2553	41.7396	53.2701	57.3927	50.8183	39.9736	13.4231	-38.5898	-44.5066	-72.8713
	260		0.151831	0.162127	0.195713	0.343035	0.402406	0.733566	1.36251	1.02726	1.09685	1.87919		23.6063	32.9763	57.8356	50.4946	65.2867	64.7157	24.9324	-3.08567	-9.5648	-39.0587
	261		0.225422	0.229706	0.27763	0.42265	0.686562	1.21678	1.2595	1.1086	1.13475	1.58802		24.6171	36.0289	46.1405	62.8727	63.8324	39.2682	8.85184	-11.3837	-15.7234	-18.6729
	262		0.169076	0.210098	0.341389	0.491832	0.685589	1.0721	1.04007	0.842753	0.846339	1.49685		42.8768	60.7735	65.1289	64.7019	54.2519	35.6318	2.80499	-13.7286	-2.46245	-11.9073
	264		0.280526	0.25788	0.287382	0.443927	0.76492	0.977956	0.935946	1.08751	1.9808	2.56583		13.4379	35.4336	54.4296	64.1344	50.9434	30.5475	21.6134	16.674	9.4127	-59.5373
	265		0.217812	0.213134	0.301582	0.432607	0.708989	1.09313	1.41141	1.45459	0.910431	1.29544		17.0441	36.268	52.0926	60.6551	61.5329	47.8978	30.2879	-1.66918	-18.6046	0.970423
	268		0.125504	0.1295	0.156048	0.242462	0.351616	0.579221	0.634515	0.697453	0.75609	1.54756		31.0734	37.2072	56.4285	65.9271	63.7139	50.8128	33.8434	20.6827	11.4359	2.14547
	271		0.101786	0.142403	0.204205	0.362013	0.788673	0.912029	1.1977	1.24046	0.743538	0.672769		41.9216	72.2444	76.873	83.2886	60.22	34.3856	16.7549	-23.5243	-49.9545	-48.1345
	272		0.221361	0.251415	0.259641	0.356028	0.442661	0.608618	0.721141	0.995734	0.694268	0.760419		21.9715	26.388	30.8513	34.3693	38.5593	21.5501	4.29942	-27.0071	-33.4568	-66.7263
	274		0.289496	0.31366	0.370384	0.430776	0.803245	1.44368	1.51401	1.74052	1.00404	1.08217		22.607	35.2649	37.9066	41.159	52.0289	26.5206	-13.888	-41.6617	-106.016	-123.28
	283		0.0830286	0.037871	0.0984622	0.184761	0.308736	0.660281	0.720128	0.639029	0.705046	1.31213		-3.46692	39.6115	97.6708	110.888	91.8895	63.1825	24.0958	6.10455	11.3955	-16.0542
	284		0.193276	0.210396	0.32069	0.5273	0.793404	1.04347	1.39718	1.39484	0.910451	1.04987		24.4132	60.1132	62.7567	55.5884	60.9808	31.8902	12.4798	-24.3033	-35.3556	-19.7322
	286		0.260128	0.246952	0.294489	0.372523	0.680771	1.08755	1.197	1.11676	0.753362	0.918669		16.8117	27.0803	47.9767	50.4695	56.6969	28.9903	5.16526	-27.8232	-38.7684	-49.2501

## Sheet: S2T2
S2T2		Frekvens [Hz]	0.185	0.245	0.355	0.505	0.715	1.055	1.475	2.095	2.945	4.115		0.185	0.245	0.355	0.505	0.715	1.055	1.475	2.095	2.945	4.115
	Deltager [#]		Amplitude											Fase
	189		0.737036	0.784383	0.79008	0.786452	0.832341	0.916346	1.32602	1.46593	2.45786	4.43153		1.06125	5.70698	4.40411	4.94642	6.9857	13.3081	5.02885	-0.882019	-18.2233	-83.0046
	192		0.371052	0.455805	0.567328	0.754708	1.13119	1.48307	1.65211	1.10026	0.519164	1.08135		13.2579	26.3835	35.8169	44.7311	31.3705	10.9337	-10.4966	-70.7992	-44.5381	-63.0859
	193		0.41516	0.374738	0.449185	0.576387	0.768312	0.965843	0.991529	1.02918	0.631561	1.36258		-0.418821	9.01295	26.5825	22.9396	22.679	11.0481	-8.50595	-18.6497	-44.3752	-35.8007
	194		0.844295	0.79296	0.807981	0.864432	0.878851	1.0614	1.60633	1.76336	2.43583	2.24911		0.33877	2.4864	4.89967	1.48241	3.92029	11.8982	-5.24349	-19.3072	-62.4678	-118.327
	195		0.0355392	0.777321	0.717999	1.07503	1.11842	1.15088	1.65457	1.96894	1.85906	0.931348		41.3641	81.1337	34.4559	59.3186	31.5244	33.2425	8.32635	-20.0713	-89.4064	-87.0556
	196		0.408155	0.365578	0.450574	0.685971	0.930866	1.47066	1.74096	1.69307	1.81208	2.6783		3.98656	0.637177	37.5231	45.1927	35.7766	19.3948	-15.2756	-43.4224	-50.1712	-127.037
	199		0.823088	0.833841	0.813404	0.842121	0.941062	1.01047	1.37522	1.53979	1.91107	1.69386		0.943611	-0.172009	2.26935	5.52864	5.8608	7.5926	5.88976	-24.7886	-42.2695	-83.4581
	200		0.421926	0.301915	0.707458	1.06836	0.971106	1.10163	1.31451	3.05036	2.395	2.12859		109.92	99.262	81.1193	59.2991	42.4694	21.231	20.4016	-1.14642	-132.842	-116.839
	202		0.660437	0.642876	0.644987	0.688042	0.707214	0.762845	0.832948	0.927519	1.13041	2.67279		-0.0716518	1.83002	3.60631	0.678589	0.317051	-0.886419	-7.9351	-14.3845	-12.6723	-61.7482
	203		0.7387	0.786605	0.813126	0.81901	0.899529	1.1272	1.44744	1.28623	1.3887	1.96617		1.09232	2.78763	7.06546	4.58815	6.84747	11.0484	-12.7666	-34.8902	3.17046	-99.7175
	204		0.0874044	0.262119	0.466833	0.695173	0.83363	1.04771	1.55841	1.66316	1.54387	2.38936		124.974	66.9178	96.5083	66.3851	58.7966	45.3601	18.1365	-10.5685	-31.2137	-68.342
	205		0.845345	0.815684	0.943994	0.969346	1.0811	1.18993	1.05476	0.969208	1.44589	1.62816		6.84492	8.03522	6.94973	4.19218	-0.469302	-7.79901	-23.4382	-19.7972	-19.4889	-92.9793
	206		0.33211	0.228397	1.01	0.742162	0.92809	0.952681	1.42745	2.40271	1.47804	1.12179		9.11214	-25.4716	36.4077	4.84071	15.3852	-6.37301	-6.65293	-9.10064	-129.927	-145.302
	209		0.506763	0.688501	0.966338	1.12458	1.24785	1.64904	1.8661	1.68545	0.933695	1.18874		52.0644	36.1442	35.2233	16.4298	8.82307	-3.51007	-28.7587	-62.3667	-77.087	-101.368
	210		0.363752	0.375064	0.531793	0.656324	1.13322	1.42401	1.59013	1.4582	1.1183	2.57253		-146.348	-207.501	-254.164	-294.665	-304.632	-330.599	-355.836	-393.277	-391.867	-440.89
	211		0.911746	0.89131	0.877908	0.877786	0.915779	0.929831	1.18408	1.41664	1.29365	2.19094		-2.9757	-2.25163	-2.86266	-0.738526	0.861614	3.39674	7.7153	-14.9259	-25.4922	-37.7026
	212		0.581238	0.74247	0.765881	0.930577	1.07115	1.13067	1.37796	1.42808	1.15336	2.45676		5.7053	30.5146	27.1458	21.3983	13.44	6.22706	-7.20426	-25.7354	-26.1282	-68.6646
	214		0.932435	0.616758	0.378144	0.938967	1.03945	0.831507	0.985551	0.835456	0.942301	0.873259		-13.0815	-17.363	0.875917	-10.272	-11.0636	-4.99985	-38.8538	-42.3024	-57.3043	-103.868
	215		0.589178	0.488618	0.609839	0.718278	0.705555	1.04636	1.63213	1.57162	2.38487	1.67756		12.4956	12.0038	23.0171	25.1396	27.1392	28.1421	-8.65905	-25.5388	-31.6127	-116.238
	221		0.701329	0.710452	0.678906	0.780125	0.864023	1.07333	1.24682	1.2483	2.16358	1.30431		1.82651	0.369868	0.222933	3.86562	7.22806	8.96203	-12.7462	-25.512	-54.0052	-104.842
	224		0.684655	0.71978	0.695222	0.798678	0.882857	0.986734	1.53567	1.41719	2.45589	1.73462		3.93504	9.43279	7.28006	7.74887	7.13204	16.2211	-6.37787	-20.602	-42.4165	-122.248
	225		0.632241	0.533566	0.624249	0.935387	1.01266	1.19356	1.58823	1.34402	1.09549	1.70009		12.8363	13.0679	21.7008	23.9513	16.8738	7.41283	-15.9947	-28.1798	-47.5516	-63.8297
	230		0.52446	0.594189	0.576091	0.983894	1.01301	1.42104	2.25888	2.35595	1.93321	1.51784		14.8365	16.9605	37.795	28.6276	26.5781	27.7228	-1.25976	-35.1452	-73.9065	-118.589
	231		0.309575	0.310117	0.268775	0.294574	0.356542	0.411596	0.615589	0.5291	0.484456	1.14802		2.41483	-13.0731	3.26335	13.7976	12.4668	30.2827	13.5459	-3.58612	3.21458	-13.5762
	233		0.182061	0.187182	0.279903	0.530216	0.608705	1.01804	1.17424	1.10652	1.4455	2.7446		-26.5073	5.16433	41.4874	69.5057	51.2798	31.5942	8.99994	-2.76236	-13.7227	-64.9225
	235		0.392268	0.427773	0.503021	0.752158	0.931509	1.21969	1.06941	1.02604	0.958327	2.47932		14.5472	16.2801	31.7687	32.7547	24.5258	9.68342	-13.3795	-24.1405	-31.0677	-53.532
	236		0.70829	0.711318	0.836723	0.973648	0.86356	0.941969	1.00964	0.979979	0.484566	0.794922		21.4957	21.5475	20.2137	-0.945169	5.83573	-6.34274	-15.0749	-41.8676	-42.6238	-35.2981
	238		0.29619	0.195451	0.282777	0.666168	0.919942	1.50016	1.83183	1.11831	1.19485	1.19294		-57.5384	-89.0992	-216.448	-263.983	-303.557	-328.13	-346.576	-386.723	-403.69	-447.464
	239		0.400362	0.484564	0.503414	0.595993	0.985882	1.43364	2.18515	2.03407	0.942265	1.7242		20.9898	42.4566	47.7893	31.3459	44.1555	38.531	-0.0357347	-39.9707	-52.3316	-87.3887
	240		0.511208	0.517812	0.728908	0.698255	0.961315	1.15178	1.28468	1.26711	1.32477	1.60219		-5.8553	9.82538	24.6026	19.8828	13.8928	24.3074	-2.30248	-8.30211	-17.9233	-38.2572
	241		0.69412	0.831144	0.911353	0.900454	1.24944	1.85886	1.67358	0.986926	1.00079	1.00058		3.75477	8.39465	6.92826	11.1251	12.8078	-16.0515	-54.8218	-76.237	-66.0819	-145.012
	242		0.401012	0.298673	0.471705	0.748457	1.09729	1.40578	1.65175	1.54668	1.0793	0.635564		31.8231	31.4074	26.336	34.5076	19.5235	12.5094	-15.4444	-45.8086	-87.6682	-63.6273
	244		0.253749	0.344652	0.91145	0.952328	1.2988	0.938121	1.6275	2.08286	1.83251	1.03435		11.8008	38.1927	12.5762	23.5531	12.8704	7.18845	12.043	-30.2044	-65.2443	-81.6519
	246		0.862223	0.84537	0.854256	0.718557	0.809926	1.12858	1.38302	1.25439	1.34007	1.59354		17.0798	10.549	13.6597	15.0616	9.11029	11.0336	1.43982	-17.8368	-22.9007	-42.8061
	249		0.199958	0.310133	0.318488	0.554378	0.752169	1.1351	0.897922	0.868295	1.15507	1.41767		-8.40688	1.33193	81.334	46.2907	39.4371	19.6731	-12.6263	-6.49834	-13.9584	-27.1869
	252		0.94909	0.888642	0.855676	0.921293	0.910949	1.10078	2.03912	1.81242	1.9031	1.94821		-4.10782	-1.33539	-0.0741013	7.20598	3.70215	11.3962	-0.565157	-30.057	-51.7767	-89.387
	257		0.360101	0.300805	0.319565	0.59608	0.759892	0.970526	1.17409	1.0575	1.20416	2.04617		-33.3622	6.13563	51.4267	53.3735	33.6274	29.667	15.6889	9.17861	7.74083	-2.90587
	258		0.470243	0.448868	0.468665	0.512367	1.15385	1.01832	1.18897	0.910508	0.693575	0.861105		7.35581	-18.1707	51.2426	53.3742	30.6685	14.1071	-23.4322	-35.3086	-37.4655	-47.4119
	259		0.32964	0.363364	0.739617	0.847068	1.03793	1.63338	1.67994	1.41932	0.731189	0.677838		115.425	116.691	84.1787	75.8929	36.4877	29.0057	-9.90511	-56.9573	-68.5792	-69.9287
	260		0.576354	0.529598	0.562914	0.644346	0.637813	0.634084	0.906515	0.874708	0.832679	1.71822		-1.50697	-1.37501	7.3487	8.32413	10.9479	12.2034	5.80086	-7.52621	-15.1442	16.0841
	261		0.234482	0.212621	0.264593	0.490395	0.841948	1.41007	1.52166	1.35063	1.16082	1.12988		47.9834	44.8575	58.6232	54.1041	45.7687	25.1018	-5.02927	-34.1472	-46.6219	-83.4685
	262		0.621194	1.11971	1.10568	1.00255	0.995323	1.12262	1.00922	0.870746	0.729799	1.43782		9.66032	23.862	2.95792	-3.23765	-5.12679	-8.84028	-20.2859	-21.7198	-8.1237	-1.13468
	264		0.317186	0.345422	1.11481	1.45635	1.51626	1.18207	1.40198	1.7395	2.3207	1.64037		-105.525	-216.103	-304.352	-308.206	-347.434	-348.824	-362.806	-374.616	-388.654	-464.464
	265		0.483239	0.404647	0.649969	0.758386	0.998011	1.46749	1.77475	1.7723	0.989741	1.12274		24.4051	42.0724	35.2034	38.3704	48.1641	27.3593	7.03073	-24.7197	-44.0946	-15.8778
	268		0.384349	0.397914	0.391078	0.400129	0.384286	0.450019	0.570041	0.488137	0.321495	2.19278		-5.44242	-2.39549	1.21241	4.29449	13.4178	14.7534	-0.0638823	-10.3008	25.3651	-22.4769
	271		0.621173	0.502898	0.685811	0.714915	0.892284	0.979599	1.39765	1.75369	1.11823	1.3474		10.4584	28.0276	30.1561	26.7205	20.8094	16.294	3.31742	-28.9441	-71.0426	-61.3389
	272		0.642523	0.687726	0.84096	0.974066	1.00411	1.1849	1.22729	1.52634	0.712091	0.698915		18.6114	7.79076	18.5668	11.5831	5.70666	-6.46868	-31.235	-49.4216	-96.5542	-86.1136
	274		0.0767365	0.629182	1.21389	1.09338	1.52832	2.19038	2.08184	3.06221	1.11744	0.658799		50.8462	69.5377	61.0859	45.5539	22.6923	-14.59	-37.5231	-85.4911	-189.473	-133.914
	283		0.185936	0.240417	0.248597	0.330146	0.482932	0.711153	0.892265	0.883085	0.952628	1.78091		-1.49029	12.4515	27.0199	27.1388	44.7056	30.3888	6.4774	-3.25406	-12.7979	-56.0941
	284		0.453179	0.454734	0.529828	0.73533	1.02407	1.15917	1.80985	1.62519	1.08443	1.53402		12.8198	11.183	36.6407	35.3709	20.159	17.1732	0.171488	-33.7076	-46.9931	-38.5716
	286		0.427232	0.369148	0.407468	0.530525	0.646089	0.852827	1.07446	1.22803	0.857937	1.58058		-11.8337	6.58525	31.037	20.4553	23.0533	16.2203	3.77045	-26.4767	-38.3998	-50.7185

## Sheet: S2T3
S2T3		Frekvens [Hz]	0.185	0.245	0.355	0.505	0.715	1.055	1.475	2.095	2.945	4.115		0.185	0.245	0.355	0.505	0.715	1.055	1.475	2.095	2.945	4.115
	Deltager [#]		Amplitude											Fase
	189		0.778975	0.819836	0.835359	0.836901	0.867793	0.935205	1.25714	1.38648	2.16704	5.47107		0.929028	2.46491	2.70424	6.61289	7.55974	9.64552	6.20146	2.77252	-10.3668	-72.6456
	192		0.767486	0.756314	0.805478	0.830749	0.861985	1.23832	1.46265	1.45252	1.37076	1.52617		5.50334	6.26491	11.8839	13.8372	13.1499	14.4394	-6.60274	-22.0326	-41.7946	-50.8862
	193		0.757833	0.736191	0.790854	0.881078	1.04347	1.42098	1.57905	1.5147	1.54527	0.762251		5.98726	7.97398	12.5145	15.441	16.5732	10.685	-15.7907	-26.3297	-76.1605	-55.5394
	194		0.616203	0.565903	0.603895	0.71052	0.762806	0.966418	1.51408	1.23642	1.51234	2.0112		-2.39201	4.71893	7.14779	7.3322	10.2145	16.8258	-7.73309	-41.6613	-43.0222	-89.3329
	195		0.482473	0.603007	0.76903	1.02012	1.30476	1.57704	2.00498	2.10791	2.55089	1.10214		0.0198645	55.1937	38.5776	36.8972	26.9102	31.5234	-2.86982	-39.54	-68.5965	-117.325
	196		0.435843	0.618789	0.841545	1.09684	1.16193	1.64458	1.73575	1.58298	1.44098	1.04029		23.8519	30.7895	33.1273	28.1035	8.6923	-0.64744	-30.1524	-53.189	-96.1954	-125.362
	199		0.847653	0.856546	0.871123	0.944662	1.00015	1.36635	2.00788	2.01123	1.99781	1.15971		0.115828	3.49979	3.92621	9.10995	4.37377	8.6794	-7.18781	-45.6654	-81.0958	-129.041
	200		0.419545	0.384164	0.473648	0.973474	0.84685	1.14626	1.1943	3.32773	1.49255	1.89108		73.6638	92.9239	66.2943	28.3875	23.575	9.70506	14.6796	-2.79167	-135.998	-108.677
	202		0.602351	0.563716	0.589631	0.626371	0.620219	0.716443	0.79108	0.841575	1.17499	2.6451		-3.02985	-3.11896	1.0588	3.33901	3.21047	0.0234037	-8.0743	-12.6512	-13.9498	-76.5678
	203		0.862105	0.861627	0.877295	0.924794	1.05572	1.48517	1.88137	1.79586	1.58683	1.39701		2.73063	4.03533	3.12716	5.80828	10.8552	8.33934	-21.2544	-59.4567	-3.48474	-130.041
	204		0.0954831	0.274347	0.395412	0.717967	0.88059	1.25676	1.62511	1.65015	1.50933	1.33143		-45.5326	15.2794	70.8851	57.6543	44.9271	33.0998	7.78244	-22.3878	-51.5691	-49.9913
	205		0.953655	0.980543	1.02029	1.0791	1.14941	1.32086	1.22564	1.06977	1.56459	1.18486		5.96112	3.51441	3.30446	-0.674218	-2.35701	-12.7137	-28.0683	-31.1886	-31.9859	-118.189
	206		0.515714	1.00389	1.48057	1.19368	1.21575	0.902592	1.13944	1.54129	1.01701	0.965352		-95.6007	15.8216	34.8529	8.86635	-16.5159	-2.98435	-9.15105	-21.9677	-110.02	-120.862
	209		0.594584	0.932194	0.949188	0.920054	1.24347	1.6278	1.79022	1.65699	0.806899	1.07121		19.2767	13.1788	17.7535	15.5012	18.4988	-5.28635	-28.0261	-71.1708	-88.9174	-105.957
	210		0.317039	0.372649	0.76553	0.683614	1.05957	1.52838	2.02009	1.61147	1.33912	2.46158		163.451	135.735	87.2148	62.1305	46.5709	27.2225	0.115517	-49.1206	-37.6767	-108.067
	211		0.977156	0.975463	0.978111	1.00217	1.00518	1.06945	1.68785	1.83222	1.45084	2.81716		-0.625814	-0.610207	-2.09368	-0.702708	1.28832	10.8012	4.68098	-22.6473	-41.3585	-60.8872
	212		0.730363	0.788943	0.75235	0.886879	0.992775	1.13971	1.30825	1.25237	1.24294	1.81858		-0.132096	7.18786	8.97195	7.00149	11.4475	4.63116	-6.84838	-28.8193	-22.6718	-70.5717
	214		0.757849	0.708468	0.619661	0.668207	0.716321	0.818594	1.01176	0.559186	0.731968	0.341731		-16.9372	-15.1829	-12.394	-32.8886	-24.764	-24.0756	-33.1277	-43.7769	-79.4971	-97.8672
	215		0.689989	0.680467	0.764222	0.71018	1.18073	1.86019	2.08476	1.46158	2.40551	1.4731		3.79071	-0.937842	9.24086	16.5345	20.5452	15.7592	-30.5975	-61.4068	-53.3411	-145.99
	221		0.836849	0.830972	0.880338	0.903804	0.93448	1.26002	1.54123	1.55817	2.6499	1.14919		-2.16495	-0.702387	1.71513	1.17867	-1.27397	4.59477	-12.579	-41.138	-51.1645	-141.987
	224		0.931065	0.931938	0.959024	0.969696	1.06995	1.24286	1.79685	1.63472	2.62147	1.87042		0.464687	1.62673	2.24968	1.66192	4.23573	9.25764	-13.0625	-29.0188	-53.1999	-138.197
	225		0.881459	0.898628	0.947931	0.929341	0.945077	1.152	1.59484	1.59219	1.17608	2.01773		-0.118166	3.7902	0.599234	0.886971	4.0817	9.30648	-9.60785	-30.6829	-52.7088	-77.558
	231		0.393616	0.40184	0.420326	0.413366	0.424175	0.467864	0.684796	0.606791	0.504331	1.63222		12.4178	1.2417	0.885178	-1.38635	13.2923	11.6612	5.5077	-16.9485	-7.1421	-19.4508
	233		0.165536	0.114884	0.281247	0.648407	0.791672	1.05424	1.23566	0.929476	1.11718	2.41628		-55.4304	81.3409	75.6966	64.0628	42.969	25.3113	-0.924641	-19.0452	-14.0283	-48.8815
	235		0.751686	0.752848	0.771303	0.852379	0.996136	1.37401	1.44798	1.09951	1.04134	3.36294		13.7527	6.60848	14.382	13.9824	12.3142	2.10801	-17.9079	-37.6822	-37.2225	-69.4671
	236		0.747922	0.668871	0.744265	0.95005	0.931314	1.09187	1.28748	1.36443	0.591286	0.697043		3.74418	-0.11323	10.2025	10.3057	5.04805	-1.89033	-16.0465	-45.0674	-59.3579	-51.6916
	238		0.922225	0.958	1.02884	1.04096	1.09329	1.58181	1.92358	2.26887	1.1083	1.36812		1.03152	11.5166	8.31977	3.1444	11.8912	-0.419097	-5.15536	-53.6116	-92.9379	-101.465
	239		0.742325	0.668505	0.689083	0.806615	0.907035	1.38377	1.81042	1.74142	0.975111	1.54599		-1.28151	5.60159	3.57483	10.2211	26.2266	18.5991	-5.98739	-38.4606	-43.6758	-67.7822
	240		0.828909	0.791591	0.834163	0.805459	0.753867	1.20695	1.33936	1.53259	1.50392	1.95818		-1.10857	3.20558	3.5497	9.29002	13.2164	24.3127	2.70337	-1.68977	-23.6788	-34.7359
	241		0.997661	1.04257	1.07704	1.15065	1.55342	2.32944	2.33704	1.30366	1.20995	1.00002		6.37169	5.35709	7.0984	8.76659	6.79605	-16.5658	-55.9762	-90.8497	-82.8525	-162.545
	242		0.804776	0.773851	0.899499	0.989255	1.12305	1.34052	1.47209	1.46056	0.903266	1.67793		13.4153	13.6807	8.97823	11.288	14.0646	3.0194	-13.4335	-32.3145	-43.0524	-70.5106
	244		0.627319	0.883023	0.926283	1.19492	1.11655	0.981293	1.81643	2.31072	2.03682	0.984623		19.8889	12.2251	11.6371	12.8824	-0.105764	4.02734	18.9315	-26.8687	-73.7376	-82.9489
	246		0.910498	0.777329	0.901902	0.962034	1.01689	1.35928	1.91891	1.78335	1.73991	1.08546		2.221	2.34313	2.60269	9.52442	7.34877	11.1467	-6.41181	-35.9391	-68.1354	-90.1118
	249		0.694955	0.65487	0.701023	0.606376	0.805227	1.14045	1.27401	0.99375	0.970722	1.16151		-3.6867	-7.87684	15.7823	6.64307	7.77147	10.1729	-11.3797	-30.0459	-34.5702	-48.7773
	252		0.991229	0.994026	0.991143	1.00736	1.04912	1.11725	1.9815	1.8212	1.94245	2.11604		-0.204761	0.275663	-0.248358	1.24734	1.48047	8.22942	-4.23907	-32.6196	-54.6902	-89.8185
	257		0.753214	0.665405	0.756306	0.783928	0.989509	1.29572	1.52747	1.25847	1.1849	1.74914		-8.25551	11.528	18.0287	12.6101	17.0677	14.9621	-6.43093	-19.6264	-15.0358	-46.8201
	258		0.836867	0.84057	0.909946	0.949043	1.01256	1.49811	1.5434	1.22764	1.23734	1.80599		1.28093	4.38873	8.65013	8.41303	7.65553	7.83972	-21.2694	-35.8586	-35.7393	-72.3259
	259		0.564092	0.540866	0.639051	0.733841	1.0273	1.71449	2.55682	1.99382	0.702162	0.412844		11.7599	18.1438	16.2016	25.877	28.7485	14.0593	-22.6937	-80.2343	-105.696	-85.4805
	260		0.789924	0.738049	0.759734	0.801736	0.809109	0.728541	1.09353	1.05659	1.08663	1.71148		-1.09873	-1.54236	0.59326	3.02098	-3.86399	5.60437	1.22791	-12.0176	-23.9387	-9.97005
	261		0.839585	0.852036	0.853874	0.866258	0.96881	1.6276	2.26923	2.07515	1.20813	0.532094		1.15359	-0.751973	2.76513	6.55296	15.6476	6.98064	-20.2465	-76.1768	-67.6764	-150.071
	262		0.950946	0.973229	0.974309	0.956508	0.959909	1.07658	1.29308	1.13683	0.927903	2.06358		-0.649598	0.0980859	0.210613	2.13159	2.53704	5.38969	-8.39042	-18.1222	-4.656	-6.78347
	264		0.471862	0.857216	2.10467	1.16801	1.23667	1.35275	1.48579	1.62105	1.81694	1.54615		-94.0245	-229.004	-339.081	-359.341	-347.682	-360.546	-378.565	-388.637	-408.901	-472.112
	265		0.662313	0.53567	0.718011	0.893387	0.941636	1.66549	2.18727	1.95067	0.93211	1.2363		1.10142	9.00717	10.6873	28.1423	29.7635	30.434	-4.02712	-37.0624	-54.0217	-25.2393
	268		0.813125	0.810011	0.864014	0.910484	1.1336	1.3691	1.36155	0.903614	1.42882	0.844021		5.41515	5.31174	6.6046	9.08938	-0.144756	-16.4842	-46.5219	-56.7837	-43.6848	-118.238
	271		0.819026	0.880219	1.02469	0.998882	1.15205	1.36415	2.01207	2.55105	0.757958	0.825555		3.32771	7.66499	7.42704	8.52996	2.27946	1.20741	-14.5167	-64.0403	-114.096	-89.2275
	272		0.76553	0.799828	0.869361	0.877669	1.0272	1.26249	1.34125	2.00573	0.777992	0.493204		-1.51092	2.93581	2.63107	0.922901	1.03642	-8.9413	-24.1096	-43.1033	-123.314	-77.3388
	274		0.639117	0.473598	0.706162	1.22228	1.52529	2.40535	2.9093	2.83682	1.31662	0.997064		7.13369	17.1046	21.9232	27.0328	27.1407	-1.91455	-41.3378	-99.2665	-144.589	-171.568
	283		0.370918	0.313934	0.321552	0.438768	0.485985	0.584001	0.573435	0.622779	0.701556	1.44265		-7.88222	-10.4303	15.2899	11.0304	15.3032	11.2219	0.724925	-3.34943	-6.87269	-30.1122
	284		0.587472	0.655919	0.643928	0.91912	1.20641	1.6618	2.08501	2.04956	0.753687	1.04253		10.5988	26.5114	20.5409	24.1495	19.78	11.2677	-10.1596	-61.1619	-78.9715	-77.0477
	286		0.680919	0.586853	0.508173	0.613905	0.649249	0.773201	1.07708	1.09397	0.599968	1.1801		-5.1295	-7.31464	0.877238	1.24448	9.287	13.5902	-5.07515	-34.1254	-56.2252	-53.7855

## Sheet: S3T1
S3T1		Frekvens [Hz]	0.185	0.245	0.355	0.505	0.715	1.055	1.475	2.095	2.945	4.115		0.185	0.245	0.355	0.505	0.715	1.055	1.475	2.095	2.945	4.115
	Deltager [#]		Amplitude											Fase
	189		0.294876	0.292634	0.380412	0.442589	0.664001	1.03086	1.44436	1.12348	1.29015	3.26784		27.14	32.5657	39.3914	40.6634	51.1264	41.1332	7.91414	-18.7782	-14.834	-61.587
	192		0.236622	0.203002	0.191668	0.374155	0.792807	1.39338	1.56167	1.2857	0.714445	1.84219		10.7378	28.1106	40.4227	72.1781	65.5024	35.7486	-1.43788	-34.1744	-46.0569	-53.3736
	193		0.16797	0.167558	0.188116	0.266452	0.455723	0.806175	1.02331	0.861928	0.779212	1.51439		15.5033	12.8547	32.7524	42.8494	67.0035	46.2334	13.7194	0.319871	-12.6145	-41.4977
	194		0.300527	0.312019	0.340552	0.391577	0.596092	1.28223	1.29652	1.47224	1.8661	0.973188		14.0655	23.3386	29.808	44.2666	52.9548	32.5896	-9.38947	-29.4124	-82.3977	-127.097
	195		0.153	0.152126	0.17721	0.314397	0.428313	0.854033	1.13079	1.06525	0.721503	1.26304		18.3312	29.826	53.0313	78.2565	88.8469	57.0701	13.9478	-12.9966	-15.5797	-24.7319
	196		0.223503	0.219909	0.279393	0.425674	0.721296	1.23412	1.9859	1.69425	2.04908	1.42515		25.4556	35.3958	55.9986	65.0622	62.0053	49.2863	5.19819	-32.3121	-49.5573	-114.087
	199		0.181638	0.203417	0.282488	0.428268	0.663692	1.02416	1.50213	1.30881	0.835147	0.830017		26.678	41.4476	52.6288	57.2307	57.6914	39.6437	12.8676	-43.866	-45.6978	-92.3008
	200		0.243325	0.22042	0.200015	0.270527	0.534515	1.18188	0.998281	1.60081	1.71201	1.80413		11.2886	15.6904	29.9291	67.0461	74.4574	34.564	9.57718	5.33852	-55.334	-96.4758
	202		0.162666	0.176667	0.196459	0.261437	0.365321	0.589586	0.770737	0.793226	0.920301	1.32802		26.3452	34.3871	35.5466	41.4686	47.8995	53.8708	29.767	12.4231	23.6927	-11.2346
	203		0.155708	0.130441	0.180828	0.208953	0.301821	0.581212	0.920464	0.598452	0.78902	1.11234		16.7279	23.7367	45.5177	46.0181	51.5132	39.9708	15.5559	-25.7082	-4.70941	-69.0884
	204		0.220989	0.157529	0.196234	0.314192	0.458292	0.909294	1.20701	0.836191	0.734612	1.10469		-4.92404	12.4764	39.5611	49.9624	56.5891	47.3273	0.468045	-30.9109	-37.9818	-86.1209
	205		0.267518	0.291315	0.367749	0.504471	0.743161	1.0771	1.08209	0.946931	1.02553	1.60543		20.0668	37.9392	46.4791	44.1743	49.5807	22.8871	0.431028	-11.6599	-14.6207	-48.6093
	206		0.170459	0.177959	0.336644	0.556277	0.764737	1.10856	0.989157	1.23447	1.65776	1.16046		32.3321	62.0815	74.7122	64.6833	49.9071	20.5327	0.611319	-15.1959	-60.9759	-91.6367
	209		0.167447	0.158974	0.179729	0.280802	0.554042	0.977353	1.15747	0.954688	0.80231	0.866498		17.8652	30.027	67.8293	74.0097	78.276	44.5131	3.48959	-34.8095	-43.0657	-77.965
	210		0.235776	0.236626	0.2651	0.401629	0.690269	1.24977	1.45407	0.92456	1.15868	1.5081		9.76086	20.4208	33.1215	56.1325	59.7325	32.767	-10.3332	-33.2323	-32.5404	-95.6066
	211		0.203938	0.21242	0.2455	0.316554	0.490543	0.929543	1.47296	1.28165	0.705586	1.20177		26.8062	29.9239	41.6412	41.2162	59.8008	54.9837	18.0282	-25.3755	-41.0132	-48.2245
	212		0.352194	0.378193	0.363335	0.576338	0.850501	1.52689	1.78458	1.38596	1.78095	1.06943		17.085	29.1791	45.4797	51.7182	46.8341	26.0172	-12.1171	-38.3947	-58.8587	-106.806
	214		0.0892439	0.0954801	0.0809111	0.161138	0.278558	0.390106	0.451478	0.360746	0.426672	0.390351		6.20035	12.6464	30.06	58.1522	70.7705	36.601	5.39209	-7.58688	-36.3919	-51.2469
	215		0.182521	0.19168	0.24475	0.359979	0.511008	0.844485	1.0187	0.741947	0.848834	1.52009		29.7859	45.6612	56.4977	59.3582	54.3606	41.1876	1.65755	-10.8936	-2.96287	-41.9853
	221		0.195402	0.197352	0.158797	0.234376	0.294011	0.551155	0.844164	0.874551	0.888721	1.2199		10.8309	16.2485	30.1818	41.6495	63.1017	48.2017	44.1802	-11.9957	-4.68134	-41.7005
	224		0.186091	0.168003	0.207631	0.307637	0.640904	1.06003	1.19943	1.2744	2.0607	0.53863		18.0653	27.4565	56.925	63.5735	62.244	29.9809	11.686	-40.1281	-86.9543	-123.711
	225		0.195271	0.222787	0.286215	0.454228	0.761182	0.965243	1.32463	1.2001	1.40409	2.69419		32.6502	46.9947	44.4062	51.1336	48.1322	38.3264	12.0916	-9.87253	-18.8797	-48.7663
	226		0.29518	0.222245	0.274549	0.550093	0.857406	1.24375	1.62655	1.08657	1.0104	0.577124		19.0909	19.1224	39.3437	50.8671	43.1573	4.35601	-25.2375	-68.6667	-96.718	-131.667
	230		0.156428	0.157762	0.265736	0.450255	0.754931	1.2528	1.56333	1.16129	0.904425	1.23419		21.4051	25.4806	69.866	60.2614	63.2451	38.0719	4.40416	-30.1869	-37.2637	-60.0557
	231		0.159802	0.170811	0.207255	0.279587	0.303512	0.471525	0.588051	0.624248	0.593815	1.01929		19.8296	36.1286	32.8823	44.3406	43.9028	42.0657	21.95	-0.866328	-0.334517	-15.3968
	232		0.135416	0.133666	0.196442	0.308319	0.510698	0.811512	0.91738	0.555853	0.576402	0.829316		10.5723	57.5476	64.5395	56.3576	66.0168	33.22	-2.03974	-8.27086	-12.4508	-3.22772
	233		0.192573	0.145135	0.13986	0.308662	0.522599	0.917208	0.921695	0.827348	0.850919	1.58468		1.19432	14.4778	36.271	68.0862	64.615	39.7865	9.48054	-0.497051	0.879021	-7.81314
	235		0.188355	0.210938	0.279778	0.511235	0.795193	1.2204	1.13954	1.04966	0.692698	1.51569		32.2965	47.6232	63.7394	66.7134	54.7904	21.4561	-3.3412	-21.3611	-30.4704	-33.9004
	236		1.6472	1.91633	1.76831	1.80083	2.01501	1.90118	1.75008	1.63359	1.42651	1.34028		52.4447	41.5785	26.6591	12.2826	-8.33533	-30.4845	-56.5819	-83.6012	-134.847	-105.694
	239		0.342201	0.353256	0.419583	0.64446	0.895565	1.48443	2.02647	2.03485	0.710412	1.36857		18.9118	36.5014	48.9004	52.6031	47.7574	32.5758	1.61689	-46.1744	-58.3884	-73.4676
	240		0.17907	0.161936	0.193073	0.324809	0.560728	0.960667	0.957559	1.13701	1.64681	2.20716		23.2321	31.0622	58.1434	63.4584	65.9704	43.4751	18.4515	16.2595	-8.44446	-49.5413
	241		0.318344	0.349374	0.369057	0.53584	0.859678	1.54438	1.12518	0.65894	0.730953	1.53699		22.1988	29.451	42.4076	37.451	36.5068	10.5635	-45.1042	-54.7027	-39.5332	-88.1492
	242		0.250049	0.235331	0.315243	0.478586	0.719726	1.1829	1.52816	1.47571	0.724256	1.94436		14.0588	27.401	48.6157	58.4377	51.7817	36.7034	5.42578	-31.6782	-73.5541	-52.2711
	244		0.24469	0.288934	0.434777	0.722171	1.06687	1.22555	1.3161	1.28887	1.38543	0.847954		22.7876	56.7747	69.7956	62.0962	39.6917	21.4833	2.59439	-20.5352	-51.6482	-71.7628
	246		0.26813	0.278031	0.380526	0.537541	0.752127	0.954709	1.16714	0.985918	1.38757	2.01331		26.2129	43.0034	52.2715	52.2833	47.7186	37.9861	14.0672	0.517783	6.15171	-41.8775
	249		0.159417	0.160727	0.238559	0.322344	0.57736	0.962677	1.18926	0.843564	1.07767	1.35235		18.2506	28.4119	42.6897	65.785	68.0139	46.1709	4.90263	-6.02586	-17.7313	-51.0327
	250		0.204506	0.221155	0.277363	0.415282	0.557068	1.02234	1.22248	1.0364	1.10521	1.37021		31.4045	32.6629	44.1318	58.227	53.7788	40.3276	5.15393	-15.0171	-31.2623	-54.0757
	251		0.178428	0.180878	0.186809	0.287567	0.522292	0.830598	0.922763	0.718167	0.865226	0.986948		17.7795	22.3829	46.6881	60.9093	55.1462	34.1429	-2.57943	-25.9683	-35.6351	-55.7186
	252		0.215071	0.242694	0.333782	0.495801	0.837284	1.43951	1.38893	1.03496	1.2108	2.13409		29.6417	45.549	50.3249	53.8703	57.4533	26.0884	-19.4094	-26.7711	-34.9287	-100.216
	256		0.219309	0.233258	0.242538	0.329377	0.549831	0.98196	1.31015	1.27865	1.49061	0.948983		15.6796	24.8327	37.1326	54.2288	52.3108	39.4614	12.7113	-15.1305	-58.755	-96.3226
	258		0.0902008	0.100525	0.158883	0.216129	0.487693	0.869094	0.978631	0.938822	1.03402	1.29437		61.3479	62.9148	78.8602	74.7949	81.1552	60.985	16.9095	-6.95684	-20.8928	-43.1019
	259		0.181219	0.1599	0.229339	0.344248	0.599611	0.967679	1.27224	1.29004	0.779911	1.36074		23.8538	46.1623	57.7709	58.3539	59.9502	50.2934	20.618	-17.0191	-17.1083	-40.2341
	261		0.204791	0.198606	0.243386	0.35188	0.577087	0.941546	1.00016	0.98376	1.008	2.36265		27.3864	32.9911	47.9176	57.5568	65.4266	45.7141	17.5587	-0.518972	7.81099	-20.3553
	262		0.280789	0.281467	0.439051	0.591587	0.85935	1.12255	1.20425	0.985086	1.07856	2.50405		41.2629	45.4328	60.9366	51.6144	44.7389	28.4858	2.18696	-12.5883	1.83288	-21.9805
	264		0.205242	0.191947	0.241035	0.472028	0.653065	1.06103	0.918507	1.03073	2.16318	2.69912		9.46103	27.6183	51.9358	62.7668	61.3766	33.4446	13.4252	10.4982	4.32355	-75.7132
	265		0.171021	0.185051	0.216591	0.364811	0.605659	0.940239	1.14804	1.05447	0.901255	1.27668		17.4472	22.9863	56.6941	59.4824	66.5518	40.0744	23.0895	4.34295	3.68225	6.28316
	268		0.1408	0.167327	0.200007	0.315638	0.4132	0.546455	0.733853	0.734157	0.966682	1.92026		25.0114	40.95	52.7076	59.0367	62.5438	34.103	21.6102	2.63483	-15.7347	-57.9277
	269		0.174822	0.136866	0.235374	0.510032	0.650666	1.23742	1.22294	1.17193	1.2026	2.14419		35.4651	59.0805	72.0039	68.0796	67.3482	41.0183	10.8137	-1.96603	-5.92017	-52.9931
	271		0.123486	0.0927113	0.207727	0.274734	0.72704	0.956444	1.20188	1.61008	1.09285	0.559441		12.0703	50.3065	64.6703	75.5716	76.5253	35.7726	14.068	-15.2251	-75.9969	-73.0865
	272		0.212782	0.233834	0.268369	0.324896	0.388884	0.65448	0.652831	0.950514	1.02485	1.0081		18.6127	30.4389	34.0374	38.5219	42.6381	26.8502	13.6336	0.46956	-26.9648	-61.7827
	274		0.324081	0.335242	0.398286	0.53223	0.976402	1.9907	1.98948	1.79556	0.749923	0.699079		24.402	34.3562	50.9382	60.7815	52.2774	24.1927	-25.7038	-60.5819	-102.623	-122.279
	276		0.152077	0.152509	0.144723	0.268122	0.339387	0.524108	0.884745	1.29459	1.38158	1.34014		21.52	39.1282	48.09	59.429	63.171	49.2076	48.8264	7.11972	-37.9817	-71.7839
	277		0.220922	0.218894	0.244492	0.403275	0.648931	1.08536	1.17548	1.05921	1.25011	1.57562		15.607	42.0926	52.484	62.9655	71.3573	44.5376	12.6563	-1.22125	-14.3344	-25.7794
	278		0.195475	0.216998	0.265416	0.393158	0.59624	1.17103	1.7626	1.78449	1.83298	1.01266		34.3361	43.0286	59.9622	67.7608	64.2203	59.1825	20.7457	-6.58489	-60.5462	-95.0189
	283		0.0593556	0.0392533	0.0294668	0.140069	0.314846	0.621866	0.501528	0.586498	0.484016	0.439813		-18.8341	5.26175	60.9594	113.443	95.1102	31.7489	-2.56417	-14.9586	-49.5208	-95.1899
	284		0.222413	0.229515	0.386404	0.63545	0.888692	1.3563	1.81468	0.998353	0.569915	1.29174		23.2455	55.6829	65.072	57.2606	50.954	24.1199	-15.4765	-61.5329	-45.3572	-42.4437
	286		0.241012	0.210094	0.215993	0.327757	0.533306	0.882557	1.03415	0.876985	0.645336	0.905805		14.5547	26.8735	41.7831	62.723	51.4779	29.8275	-0.515763	-26.5073	-23.3343	-51.3844

[truncated: 7 more sheets: S3T2, S3T3, c_alle test, c_alle test log10(ampl), all baseline pat + c log, til ottar, Ark2]
